# Supplementary material for: Hawaiian Philodoria (Lepidoptera, Gracillariidae, Ornixolinae) leaf mining moths on Myrsine (Primulaceae): two new species and biological data
Source: Zookeys. 2018 Jul 9;(773):109–41. doi: 10.3897/zookeys.773.21690 (PMC6048178; doi:10.3897/zookeys.773.21690)
Supplement: XML Treatment for Philodoria succedanea [file zookeys.773.21690-treatment1.xml]

<!DOCTYPE tp:taxon-treatment
  PUBLIC "-//TaxonX//DTD Taxonomic Treatment Publishing DTD v0 20100105//EN" "tax-treatment-NSO.dtd">
<tp:taxon-treatment xmlns:tp="http://www.plazi.org/taxpub"><tp:treatment-meta><kwd-group><label>Taxon classification</label><kwd><named-content xmlns:xlink="http://www.w3.org/1999/xlink" content-type="kingdom">Animalia</named-content></kwd><kwd><named-content xmlns:xlink="http://www.w3.org/1999/xlink" content-type="order">Lepidoptera</named-content></kwd><kwd><named-content xmlns:xlink="http://www.w3.org/1999/xlink" content-type="family">Gracillariidae</named-content></kwd></kwd-group><mixed-citation publication-type="journal"><person-group><name><surname>Kobayashi</surname><given-names>Shigeki</given-names></name><name><surname>Johns</surname><given-names>Chris A.</given-names></name><name><surname>Lopez-Vaamonde</surname><given-names>Carlos</given-names></name><name><surname>Camiel Doorenweerd</surname><given-names/></name><name><surname>Kawakita</surname><given-names>Atsushi</given-names></name><name><surname>Ohshima</surname><given-names>Issei</given-names></name><name><surname>Lees</surname><given-names>David C.</given-names></name><name><surname>Hanabergh</surname><given-names>Sofia</given-names></name><name><surname>Kawahara</surname><given-names>Akito Y.</given-names></name></person-group><article-title>Hawaiian <italic><tp:taxon-name><tp:taxon-name-part taxon-name-part-type="genus" reg="Philodoria">Philodoria</tp:taxon-name-part></tp:taxon-name></italic> (<tp:taxon-name><tp:taxon-name-part taxon-name-part-type="order">Lepidoptera</tp:taxon-name-part></tp:taxon-name>, <tp:taxon-name><tp:taxon-name-part taxon-name-part-type="family">Gracillariidae</tp:taxon-name-part></tp:taxon-name>, <tp:taxon-name><tp:taxon-name-part taxon-name-part-type="subfamily">Ornixolinae</tp:taxon-name-part></tp:taxon-name>) leaf mining moths on <italic><tp:taxon-name><tp:taxon-name-part taxon-name-part-type="genus" reg="Myrsine">Myrsine</tp:taxon-name-part></tp:taxon-name></italic> (<tp:taxon-name><tp:taxon-name-part taxon-name-part-type="family">Primulaceae</tp:taxon-name-part></tp:taxon-name>): two new species and biological data</article-title><source>Zookeys</source><day>9</day><month>7</month><year>2018</year><volume>2018</volume><issue>773</issue><fpage>109</fpage><lpage>141</lpage><pub-id pub-id-type="doi">10.3897/zookeys.773.21690</pub-id></mixed-citation></tp:treatment-meta><tp:nomenclature><tp:taxon-name>
              <tp:taxon-name-part taxon-name-part-type="genus" reg="Philodoria">Philodoria</tp:taxon-name-part>
              <tp:taxon-name-part taxon-name-part-type="species" reg="succedanea">succedanea</tp:taxon-name-part>
            </tp:taxon-name><tp:taxon-authority>Walsingham, 1907</tp:taxon-authority><xref ref-type="fig" rid="F3">Figs 2A–D</xref><xref ref-type="fig" rid="F6">, 5A–D</xref><xref ref-type="fig" rid="F7">, 6A–D</xref><xref ref-type="fig" rid="F8">, 7E, F</xref><xref ref-type="fig" rid="F9">, 8A</xref><xref ref-type="fig" rid="F10">, 9</xref><xref ref-type="fig" rid="F15">, 14A</xref><tp:nomenclature-citation-list><tp:nomenclature-citation><tp:taxon-name>
                  <tp:taxon-name-part taxon-name-part-type="genus" reg="Philodoria">Philodoria</tp:taxon-name-part> <tp:taxon-name-part taxon-name-part-type="species" reg="succedanea">succedanea</tp:taxon-name-part></tp:taxon-name><comment>Walsingham, 1907: 717–718; pl. 25, fig. 19.</comment></tp:nomenclature-citation><tp:nomenclature-citation><tp:taxon-name>
                  <tp:taxon-name-part taxon-name-part-type="genus" reg="Philodoria">Philodoria</tp:taxon-name-part> (<tp:taxon-name-part taxon-name-part-type="subgenus" reg="Philodoria">Philodoria</tp:taxon-name-part>) <tp:taxon-name-part taxon-name-part-type="species" reg="succedanea">succedanea</tp:taxon-name-part></tp:taxon-name><comment>Walsingham, 1907: <xref ref-type="bibr" rid="B39">Zimmerman 1978</xref>: 718, figs 433, 435, 467, 472.</comment></tp:nomenclature-citation></tp:nomenclature-citation-list></tp:nomenclature><tp:treatment-sec sec-type="type locality" id="SECID0EBTAI"><title>Type locality.</title><p>Olinda, Haleakala (Maui).</p></tp:treatment-sec><tp:treatment-sec sec-type="type material" id="SECID0EGTAI"><title>Type material.</title><p>
              <bold>Lectotype</bold> ♀, Olinda, 4000 ft., Haleakala, MAUI, Hawaiian Is. iv.1894, Perkins. 26695 [Walsingham specimen number]|PHILODORIA SUCCEDANEA Wlsm. Fn. Hawaii. I TYPE ♀ descr. fig<sup>d</sup>.|Walsingham Collection. 1910-427.|NHMUK010305341 (here designated).</p><p>
              <bold>Paralectotypes</bold> 17 (2♂ 1♀ 14 unsexed; <named-content xmlns:xlink="http://www.w3.org/1999/xlink" content-type="dwc:institutional_code" xlink:type="simple">NHMUK</named-content> ones are all from above Walsingham accession and ‘PARATYPE’ below is short for ‘PHILODORIA SUCCEDANEA Wlsm. PARATYPE’ as printed on large black-margined labels, with the 5-digit Walsingham specimen numbers whose first digit is ‘2’ borne on the locality label): 1 ♂, Haleakula 4000 ft. MAUI, Hawaiian Is. V. 1896|Perkins. 28505|PHILODORIA SUCCEDANEA Wlsm. Fn. Hawaii. I TYPE ♂|BM ♂ Genitalia slide no. 2755|NHMUK010305341. 1♀ 2 unsexed: Haleakala, 5000ft, MAUI, Hawaiian Is., v.1896, Perkins. 28355|PARATYPE 3/17|NHMUK010862804|; 28230|PARATYPE 4/17♀|<named-content xmlns:xlink="http://www.w3.org/1999/xlink" content-type="dwc:institutional_code" xlink:type="simple">BPBM</named-content> 34324; 28236|PARATYPE 5/17|<named-content xmlns:xlink="http://www.w3.org/1999/xlink" content-type="dwc:institutional_code" xlink:type="simple">BPBM</named-content> 34321. 4 unsexed: Haleakula -4000 ft. Maui, v. 1896, Perkins. 28492|PARATYPE8/17; 28493|PARATYPE 9/17|<named-content xmlns:xlink="http://www.w3.org/1999/xlink" content-type="dwc:institutional_code" xlink:type="simple">BPBM</named-content> 34320|; 28494|PARATYPE10/17|NHMUK010862806; 28495|PARATYPE 11/17|NHMUK010862807.</p><p>1 ♂ 7 unsexed, same data and locality as lectotype: 26696|NHMUK010862803; 26661|PARATYPE1/17|BPBM34325; 26667|PARATYPE2/17|<named-content xmlns:xlink="http://www.w3.org/1999/xlink" content-type="dwc:institutional_code" xlink:type="simple">BPBM</named-content> 34222; 28511|PARATYPE12/17|NHMUK010862808; 28512|PARATYPE13/17|NHMUK010862809; 28513|PARATYPE14/17|NHMUK010862810; 28514|PARATYPE15/17♂|NHMUK010862811; 28552|PARATYPE 16/17|<named-content xmlns:xlink="http://www.w3.org/1999/xlink" content-type="dwc:institutional_code" xlink:type="simple">BPBM</named-content> 34323.</p><p>This species was described from 19 specimens: ‘type ♀ (26695); ♂ (28505)’ and 17 ‘paratypes’ from Kauai and Haleakala, Maui. This seems to indicate that Lord Walsingham considered them as holotype, allotype, and paratypes, as indicated on their specimen labels. But as a holotype was not specified in the description, the so-labelled types and paratypes are all to be considered syntypes under the present Code, Article 73.2 (<xref ref-type="bibr" rid="B9">ICZN 1999</xref>), and any one is thus eligible for designation as lectotype. The syntype ‘type ♀ (26695)’, which Walsingham listed first and figured, is here designated as lectotype (Fig. <xref ref-type="fig" rid="F3">2A</xref>). The remaining syntypes are therefore paralectotypes.</p><fig id="F3" position="float" orientation="portrait"><label>Figure 2.</label><caption><p>Adults of <italic><tp:taxon-name><tp:taxon-name-part taxon-name-part-type="genus" reg="Myrsine">Myrsine</tp:taxon-name-part></tp:taxon-name></italic>-feeding <italic><tp:taxon-name><tp:taxon-name-part taxon-name-part-type="genus" reg="Philodoria">Philodoria</tp:taxon-name-part></tp:taxon-name></italic> species. <bold>A–D</bold> <italic><tp:taxon-name><tp:taxon-name-part taxon-name-part-type="genus" reg="Philodoria">P.</tp:taxon-name-part> <tp:taxon-name-part taxon-name-part-type="species" reg="succedanea">succedanea</tp:taxon-name-part></tp:taxon-name></italic> Walsingham, 1907 <bold>A</bold> Lectotype female <bold>B</bold> Paralectotype male <bold>C</bold> Paralectotype female <bold>D</bold> Male Lanai <bold>E–F</bold> <italic><tp:taxon-name><tp:taxon-name-part taxon-name-part-type="genus" reg="Philodoria">P.</tp:taxon-name-part> <tp:taxon-name-part taxon-name-part-type="species" reg="auromagnifica">auromagnifica</tp:taxon-name-part></tp:taxon-name></italic> Walsingham, 1907 <bold>E</bold> Holotype male <bold>F</bold> Female Kauai. Scale bar: 1 mm.</p></caption><graphic xmlns:xlink="http://www.w3.org/1999/xlink" xlink:href="zookeys-773-109-g002.jpg" position="float" orientation="portrait" xlink:type="simple" id="oo_216044.jpg"/></fig></tp:treatment-sec><tp:treatment-sec sec-type="material" id="SECID0E6WAI"><title>Additional material.</title><p>32 (11♂ 15♀ 6 unsexed).</p><p>Adults: Oahu Is.: 2♀, Mt. Kaala, 18.ii.1923, Swezey coll., host: “<italic><tp:taxon-name><tp:taxon-name-part taxon-name-part-type="genus" reg="Suttonia">Suttonia</tp:taxon-name-part></tp:taxon-name></italic>” (= <italic><tp:taxon-name><tp:taxon-name-part taxon-name-part-type="genus" reg="Myrsine">Myrsine</tp:taxon-name-part></tp:taxon-name></italic>), SK797♀, 798♀ in <named-content xmlns:xlink="http://www.w3.org/1999/xlink" content-type="dwc:institutional_code" xlink:type="simple">USNM</named-content>; 3♂ 3♀, Palikea, 28.iii.2016 stored in 99 % ethanol (stored), K. Bustamente leg., host: <italic><tp:taxon-name><tp:taxon-name-part taxon-name-part-type="genus" reg="Myrsine">M.</tp:taxon-name-part> <tp:taxon-name-part taxon-name-part-type="species" reg="lessertiana">lessertiana</tp:taxon-name-part></tp:taxon-name></italic>, 10.xi.2015, CJ-526, CJ-531, SK639♂, SK803♀, 804♀, 807♂, 808♂ in <named-content xmlns:xlink="http://www.w3.org/1999/xlink" content-type="dwc:institutional_code" xlink:type="simple">BPBM</named-content>.</p><p>Molokai Is.: 1♀, Kainalu [Kainalu Forest, South East Molokai Forest Reserve], 27?vii.1927, <italic><tp:taxon-name><tp:taxon-name-part taxon-name-part-type="genus" reg="Philodoria">Philodoria</tp:taxon-name-part> <tp:taxon-name-part taxon-name-part-type="species" reg="auromagnifica">auromagnifica</tp:taxon-name-part></tp:taxon-name></italic> Walsingham Det. by O.H. Swezey, 34145 in <named-content xmlns:xlink="http://www.w3.org/1999/xlink" content-type="dwc:institutional_code" xlink:type="simple">BPBM</named-content>; 1 unsexed, 4000 ft Molokai P. 2.02 <italic><tp:taxon-name><tp:taxon-name-part taxon-name-part-type="genus" reg="Philodoria">Philodoria</tp:taxon-name-part> <tp:taxon-name-part taxon-name-part-type="species" reg="succedanea">succedanea</tp:taxon-name-part></tp:taxon-name></italic> Wals. 1/1 E. Meyrick det. in Meyrick coll., in <named-content xmlns:xlink="http://www.w3.org/1999/xlink" content-type="dwc:institutional_code" xlink:type="simple">NHMUK</named-content>.</p><p>Lanai Is.: 2♂, 2750 ft, Munro Trail, 2.x.1976, K. &amp; E. Sattler BM1976-605, BMNH(E)1621676 and BMNH(E)1621677, <italic><tp:taxon-name><tp:taxon-name-part taxon-name-part-type="genus" reg="Philodoria">Philodoria</tp:taxon-name-part></tp:taxon-name></italic> sp. 8 (Lanai) Sattler coll. D.C. Lees Sep 2016.</p><p>Maui Is., in <named-content xmlns:xlink="http://www.w3.org/1999/xlink" content-type="dwc:institutional_code" xlink:type="simple">BPBM</named-content>: 1♂ 6♀ 1 unsexed, below Eke, 17&amp;21.v.2013 (stored), C.A. Johns leg., host: <italic><tp:taxon-name><tp:taxon-name-part taxon-name-part-type="genus" reg="Myrsine">Myrsine</tp:taxon-name-part></tp:taxon-name></italic> sp., 24.iv.2013, CJ-136, 141, SK799♀; 1♂, Waikamoi, 24.v.2016 (stored), C.A. Johns leg., Spring.2016, CJ-539, SK641♂.</p><p>Hawaii Is., host: <italic><tp:taxon-name><tp:taxon-name-part taxon-name-part-type="genus" reg="Myrsine">M.</tp:taxon-name-part> <tp:taxon-name-part taxon-name-part-type="species" reg="lessertiana">lessertiana</tp:taxon-name-part></tp:taxon-name></italic> in <named-content xmlns:xlink="http://www.w3.org/1999/xlink" content-type="dwc:institutional_code" xlink:type="simple">BPBM</named-content>: 1♂ 1♀, Hawai’i Volcanoes National Park, Hawaii, A. Kawakita leg., “Leaf-dropper”, 25.iv.2016 (larva), SK624♀, SK625♂; 2♂ 1♀ 1 unsexed, Same locality, 17&amp;21.v.2016 em., A.Y. Kawahara leg., 29.iv.2016(Cocoon &amp; larva), SKH-10, SK801♂, SKH-13, SK633♂. 1♀, 3800 ft, N. Kohala, Distr. Kohala Mts, Puu Laalaau area, 14–17.vii.1976, K. &amp; E. Sattler, BM1976-605, BMNH(E)1621089, <italic><tp:taxon-name><tp:taxon-name-part taxon-name-part-type="genus" reg="Philodoria">Philodoria</tp:taxon-name-part></tp:taxon-name></italic> sp. 9 (Hawaii) Sattler coll. D.C. Lees Sep 2016, 1621676 in <named-content xmlns:xlink="http://www.w3.org/1999/xlink" content-type="dwc:institutional_code" xlink:type="simple">NHMUK</named-content>; 1♂, same data as last specimen, BMNH(E)1621090, <italic><tp:taxon-name><tp:taxon-name-part taxon-name-part-type="genus" reg="Philodoria">Philodoria</tp:taxon-name-part></tp:taxon-name></italic> sp. 9 (Hawaii) Sattler coll. D.C. Lees Sep 2016; 1 unsexed, Kohala Watershed Partnership, 9.vi.2015 (stored), C.A. Johns leg., host: <italic><tp:taxon-name><tp:taxon-name-part taxon-name-part-type="genus" reg="Myrsine">Myrsine</tp:taxon-name-part> <tp:taxon-name-part taxon-name-part-type="species" reg="sandwicensis">sandwicensis</tp:taxon-name-part></tp:taxon-name></italic>, 18.v.2015, CJ-419 in <named-content xmlns:xlink="http://www.w3.org/1999/xlink" content-type="dwc:institutional_code" xlink:type="simple">BPBM</named-content>.</p><p>Larvae: 2 unsexed, Kokee, Kauai Is., 16&amp;26.vi.2015 (stored), C.A. Johns leg., host: <italic><tp:taxon-name><tp:taxon-name-part taxon-name-part-type="genus" reg="Myrsine">M.</tp:taxon-name-part> <tp:taxon-name-part taxon-name-part-type="species" reg="knudsenii">knudsenii</tp:taxon-name-part></tp:taxon-name></italic> 15.vi.2015 (larva), CJ-433, 442 in <abbrev xmlns:xlink="http://www.w3.org/1999/xlink" content-type="institution" xlink:title="Florida Museum of Natural History" id="ABBRID0EE3AI" xlink:type="simple">FLMNH</abbrev>.</p></tp:treatment-sec><tp:treatment-sec sec-type="diagnosis" id="SECID0EJ3AI"><title>Diagnosis.</title><p>This species is very similar to <italic><tp:taxon-name><tp:taxon-name-part taxon-name-part-type="genus" reg="Philodoria">P.</tp:taxon-name-part> <tp:taxon-name-part taxon-name-part-type="species" reg="auromagnifica">auromagnifica</tp:taxon-name-part></tp:taxon-name></italic> feeding on the same hostplant, <italic><tp:taxon-name><tp:taxon-name-part taxon-name-part-type="genus" reg="Myrsine">Myrsine</tp:taxon-name-part></tp:taxon-name></italic>, but is recognizable by the rather bright orange patches and black triangular shaped basal patch in the forewing (Table <xref ref-type="table" rid="T4">4</xref>; Figs <xref ref-type="fig" rid="F3">2A–D</xref>, <xref ref-type="fig" rid="F6">5A–D</xref>); in the male genitalia by the rather broad valva, slender and long saccus curving toward dorsal side (Fig. <xref ref-type="fig" rid="F7">6A–C</xref>); in the female genitalia by signa with slender and long spines (Fig. <xref ref-type="fig" rid="F8">7E, F</xref>).</p><table-wrap id="T4" position="float" orientation="portrait"><label>Table 4.</label><caption><p>Diagnostic features of four <italic><tp:taxon-name><tp:taxon-name-part taxon-name-part-type="genus" reg="Myrsine">Myrsine</tp:taxon-name-part></tp:taxon-name></italic>-mining <italic><tp:taxon-name><tp:taxon-name-part taxon-name-part-type="genus" reg="Philodoria">Philodoria</tp:taxon-name-part></tp:taxon-name></italic> species.</p></caption><table id="TID0EBKBG" rules="all"><tbody><tr><th rowspan="1" colspan="1">Species name</th><th rowspan="1" colspan="1">
                      <italic><tp:taxon-name><tp:taxon-name-part taxon-name-part-type="genus" reg="Philodoria">P.</tp:taxon-name-part> <tp:taxon-name-part taxon-name-part-type="species" reg="succedanea">succedanea</tp:taxon-name-part></tp:taxon-name></italic>
                    </th><th rowspan="1" colspan="1">
                      <italic><tp:taxon-name><tp:taxon-name-part taxon-name-part-type="genus" reg="Philodoria">P.</tp:taxon-name-part> <tp:taxon-name-part taxon-name-part-type="species" reg="kauaulaensis">kauaulaensis</tp:taxon-name-part></tp:taxon-name></italic>
                    </th><th rowspan="1" colspan="1">
                      <italic><tp:taxon-name><tp:taxon-name-part taxon-name-part-type="genus" reg="Philodoria">P.</tp:taxon-name-part> <tp:taxon-name-part taxon-name-part-type="species" reg="auromagnifica">auromagnifica</tp:taxon-name-part></tp:taxon-name></italic>
                    </th><th rowspan="1" colspan="1">
                      <italic><tp:taxon-name><tp:taxon-name-part taxon-name-part-type="genus" reg="Philodoria">P.</tp:taxon-name-part> <tp:taxon-name-part taxon-name-part-type="species" reg="kolea">kolea</tp:taxon-name-part></tp:taxon-name></italic>
                    </th></tr><tr><td rowspan="1" colspan="1">Forewing</td><td rowspan="1" colspan="1">Shiny, metallic bronze with bright orange-ochreous</td><td rowspan="1" colspan="1">Similar to <italic><tp:taxon-name><tp:taxon-name-part taxon-name-part-type="genus" reg="Philodoria">P.</tp:taxon-name-part> <tp:taxon-name-part taxon-name-part-type="species" reg="succedanea">succedanea</tp:taxon-name-part></tp:taxon-name></italic></td><td rowspan="1" colspan="1">Shiny, metallic bronze with dark brownish orange</td><td rowspan="1" colspan="1">Leaden grey, externally with brownish fuscous</td></tr><tr><td rowspan="1" colspan="1">Basal patch</td><td rowspan="1" colspan="1">Black, triangular-shape</td><td rowspan="1" colspan="1">Absent, orange transverse fascia from costal fold to dorsal 1/4</td><td rowspan="1" colspan="1">Brownish orange with black ground color, sometimes black</td><td rowspan="1" colspan="1">Brownish fuscous</td></tr><tr><td rowspan="1" colspan="1">Apical orange transverse fascia</td><td rowspan="1" colspan="1">Absent</td><td rowspan="1" colspan="1">Present</td><td rowspan="1" colspan="1">Absent</td><td rowspan="1" colspan="1">Absent</td></tr><tr><td rowspan="1" colspan="1">Apical portion</td><td rowspan="1" colspan="1">Fuscous, sometimes orangish encroaches on the apex</td><td rowspan="1" colspan="1">Fuscous</td><td rowspan="1" colspan="1">Fusocus with dark orange scales</td><td rowspan="1" colspan="1">Leaden gray</td></tr><tr><td rowspan="1" colspan="5">Genitalia</td></tr><tr><td rowspan="1" colspan="1">Valva</td><td rowspan="1" colspan="1">Broad</td><td rowspan="1" colspan="1">Unknown</td><td rowspan="1" colspan="1">Rather long and narrowing in the middle</td><td rowspan="1" colspan="1">having rather shorter and pointed dorsal process</td></tr><tr><td rowspan="1" colspan="1">Vinculum</td><td rowspan="1" colspan="1">Small, inflexed on the ventral side</td><td rowspan="1" colspan="1">Unknown</td><td rowspan="1" colspan="1">Large, inflexed on the ventral side</td><td rowspan="1" colspan="1">Small, inflexed on the ventral side</td></tr><tr><td rowspan="1" colspan="1">Saccus</td><td rowspan="1" colspan="1">Slender and long, curved toward dorsal side</td><td rowspan="1" colspan="1">Unknown</td><td rowspan="1" colspan="1">Broad and straight</td><td rowspan="1" colspan="1">Broad and straight</td></tr><tr><td rowspan="1" colspan="1">Spine on signum</td><td rowspan="1" colspan="1">Long and slender</td><td rowspan="1" colspan="1">Rather smaller and rounded</td><td rowspan="1" colspan="1">Rather blunt</td><td rowspan="1" colspan="1">Minute</td></tr><tr><td rowspan="1" colspan="1">Distribution<sup>a,b</sup></td><td rowspan="1" colspan="1">
                      <bold>Kauai</bold>, <bold>Oahu</bold>, <bold>Lanai</bold>, <underline>Maui</underline>, Hawaii</td><td rowspan="1" colspan="1">
                      <underline>Maui</underline>
                    </td><td rowspan="1" colspan="1">
                      <bold>Kauai</bold>, <underline>Oahu</underline>, Molokai, Hawaii</td><td rowspan="1" colspan="1">
                      <underline>Hawaii</underline>
                    </td></tr><tr><td rowspan="1" colspan="1">Host plant species<sup>a,b</sup></td><td rowspan="1" colspan="1">
                      <italic><tp:taxon-name><tp:taxon-name-part taxon-name-part-type="genus" reg="Myrsine">Myrsine</tp:taxon-name-part> <tp:taxon-name-part taxon-name-part-type="species" reg="lessertiana">lessertiana</tp:taxon-name-part></tp:taxon-name></italic>, <italic><tp:taxon-name><tp:taxon-name-part taxon-name-part-type="genus" reg="Myrsine">M.</tp:taxon-name-part> <tp:taxon-name-part taxon-name-part-type="species" reg="sandwicensis">sandwicensis</tp:taxon-name-part></tp:taxon-name></italic>, <bold><italic><tp:taxon-name><tp:taxon-name-part taxon-name-part-type="genus" reg="Myrsine">M.</tp:taxon-name-part> <tp:taxon-name-part taxon-name-part-type="species" reg="knudsenii">knudsenii</tp:taxon-name-part></tp:taxon-name></italic></bold>, <bold><italic><tp:taxon-name><tp:taxon-name-part taxon-name-part-type="genus" reg="Myrsine">M.</tp:taxon-name-part> <tp:taxon-name-part taxon-name-part-type="species" reg="linearifolia">linearifolia</tp:taxon-name-part></tp:taxon-name></italic></bold>, <italic><tp:taxon-name><tp:taxon-name-part taxon-name-part-type="genus" reg="Myrsine">Myrsine</tp:taxon-name-part></tp:taxon-name></italic> sp.</td><td rowspan="1" colspan="1">
                      <italic><tp:taxon-name><tp:taxon-name-part taxon-name-part-type="genus" reg="Myrsine">Myrsine</tp:taxon-name-part> <tp:taxon-name-part taxon-name-part-type="species" reg="lessertiana">lessertiana</tp:taxon-name-part></tp:taxon-name></italic>, <italic><tp:taxon-name><tp:taxon-name-part taxon-name-part-type="genus" reg="Myrsine">M.</tp:taxon-name-part> <tp:taxon-name-part taxon-name-part-type="species" reg="lanaiensis">lanaiensis</tp:taxon-name-part></tp:taxon-name></italic>, <italic><tp:taxon-name><tp:taxon-name-part taxon-name-part-type="genus" reg="Myrsine">M.</tp:taxon-name-part> <tp:taxon-name-part taxon-name-part-type="species" reg="sandwicensis">sandwicensis</tp:taxon-name-part></tp:taxon-name></italic></td><td rowspan="1" colspan="1">
                      <italic><tp:taxon-name><tp:taxon-name-part taxon-name-part-type="genus" reg="Myrsine">Myrsine</tp:taxon-name-part> <tp:taxon-name-part taxon-name-part-type="species" reg="lessertiana">lessertiana</tp:taxon-name-part></tp:taxon-name></italic>, <italic><tp:taxon-name><tp:taxon-name-part taxon-name-part-type="genus" reg="Myrsine">M.</tp:taxon-name-part> <tp:taxon-name-part taxon-name-part-type="species" reg="sandwicensis">sandwicensis</tp:taxon-name-part></tp:taxon-name></italic>, <bold><italic><tp:taxon-name><tp:taxon-name-part taxon-name-part-type="genus" reg="Myrsine">M.</tp:taxon-name-part> <tp:taxon-name-part taxon-name-part-type="species" reg="wawraea">wawraea</tp:taxon-name-part></tp:taxon-name></italic></bold>, <italic><tp:taxon-name><tp:taxon-name-part taxon-name-part-type="genus" reg="Myrsine">Myrsine</tp:taxon-name-part></tp:taxon-name></italic> sp.</td><td rowspan="1" colspan="1">
                      <italic><tp:taxon-name><tp:taxon-name-part taxon-name-part-type="genus" reg="Myrsine">Myrsine</tp:taxon-name-part> <tp:taxon-name-part taxon-name-part-type="species" reg="lessertiana">lessertiana</tp:taxon-name-part></tp:taxon-name></italic>
                    </td></tr><tr><td rowspan="1" colspan="1">Larval habit type</td><td rowspan="1" colspan="1">Leaf dropper</td><td rowspan="1" colspan="1">Unknown (probably non leaf dropper)</td><td rowspan="1" colspan="1">Non leaf dropper</td><td rowspan="1" colspan="1">Non leaf dropper</td></tr><tr><td rowspan="1" colspan="1">Mining form</td><td rowspan="1" colspan="1">Long, linear, along leaf vein</td><td rowspan="1" colspan="1">At first spiral, later blotch</td><td rowspan="1" colspan="1">Serpentine</td><td rowspan="1" colspan="1">Serpentine</td></tr><tr><td rowspan="1" colspan="1">Mine color</td><td rowspan="1" colspan="1">Red</td><td rowspan="1" colspan="1">Brown</td><td rowspan="1" colspan="1">Brown</td><td rowspan="1" colspan="1">Brown</td></tr></tbody></table><table-wrap-foot><fn><p>
                    <sup>a</sup> As indicated by published data (<xref ref-type="bibr" rid="B39">Zimmerman 1978</xref> and <xref ref-type="bibr" rid="B11">Johns et al. 2016</xref>) and see s also pecies descripution.<sup>b</sup> Plant species and island name in bold indicate new records in the present study. Islands underlined denote type-locality islands.</p></fn></table-wrap-foot></table-wrap></tp:treatment-sec><tp:treatment-sec sec-type="redescription" id="SECID0EENBI"><title>Redescription.</title><p>
              <bold>Adult</bold> (Figs <xref ref-type="fig" rid="F3">2A–D</xref>, <xref ref-type="fig" rid="F6">5A–D</xref>, <xref ref-type="fig" rid="F9">8A</xref>). Wingspan 9–10 mm in type series; forewing length 4 mm in 'TYPE ♂ (28505)' (fig. 2B), 3.6–3.8 mm in paralectotypes. Head bronze; frons white; maxillary palpus reduced; labial palpus bronze grey, with dark brown scales at apex. Antenna shiny tawny fuscous. Thorax bronze.</p><p>Forewing shiny, metallic bronze with bright orange-ochreous patches: a black triangular basal patch along the costal fold (Figs <xref ref-type="fig" rid="F6">5A, C</xref>, <xref ref-type="fig" rid="F9">8A</xref>); an oblique transverse fascia before the middle of wing, bordered with black scales; a large transverse patch after the middle to costal 3/4, distinctly narrowing in the dorsum, extending to dorsal 2/3, containing white costal spot; one white color band on the middle of the first bronze color band, others on both extremities of second and third bands; a fuscous patch extending toward the termen and apex with a black apical spot, sometimes with orange-ochreous color encroaching on the apical part; cilia tawny, with two metallic silver basal lines, one at the apical cilia, another from termen to tornus. Hindwing dark tawny; cilia tawny. Abdomen tawny above, silvery beneath. Legs tawny, with silvery spurs and slightly paler tarsi.</p><p>
              <bold>Male genitalia</bold> (Fig. <xref ref-type="fig" rid="F7">6A–D</xref>) (n = 7). Capsule 960 µm. Uncus absent. Tegumen 570–580 µm long, 1.2–1.3× length of valva with series of long hairs at lateral side of base (Fig. <xref ref-type="fig" rid="F7">6C</xref>). Tuba analis membranous with weakly sclerotized subscaphium; gnathos V-shaped transverse band, terminal margin weakly joining subscaphium and anterior process connecting ventral base of tegumen. Valva broad, 430 µm in length covered with fine setae distally, and having a short dorsal process (Fig. <xref ref-type="fig" rid="F7">6A</xref>).Vinculum U-shaped; saccus 250 µm long, slender , curved toward dorsal side (Fig. <xref ref-type="fig" rid="F7">6B, C</xref>). Phallus 720 µm long, tubular and long about 1.2–1.3× length of valva, sinuous in lateral view with two series of minute spiniform cornuti in vesica; coecum slightly curved toward inner side (Fig. <xref ref-type="fig" rid="F7">6D</xref>).</p><p>
              <bold>Female genitalia</bold> (Fig. <xref ref-type="fig" rid="F8">7E, F</xref>) (n = 7). Ostium bursae rather small, opening at the middle of 7<sup>th</sup> abdominal segment; antrum cup-shaped with slender a pair of lateral lobes; ductus bursae slender, tubular, extremity connected to antrum very slender and membranous, curved inside of body, and middle part weakly sclerotized and plate-shape; end of the ductus bursae broad; inception of ductus seminalis on the posterior part of ductus bursae. Corpus bursae pyriform, anterior end weakly sclerotized; some lines consisting of wrinkles running longitudinally, some sclerotized; paired signa with a pair of long slender spines.</p><fig id="F4" position="float" orientation="portrait"><label>Figure 3.</label><caption><p>Adults of <italic><tp:taxon-name><tp:taxon-name-part taxon-name-part-type="genus" reg="Philodoria">P.</tp:taxon-name-part> <tp:taxon-name-part taxon-name-part-type="species" reg="kolea">kolea</tp:taxon-name-part></tp:taxon-name></italic> sp. n. <bold>A</bold> holotype male <bold>B</bold> Paratype female. Scale bar 1 mm.</p></caption><graphic xmlns:xlink="http://www.w3.org/1999/xlink" xlink:href="zookeys-773-109-g003.jpg" position="float" orientation="portrait" xlink:type="simple" id="oo_216045.jpg"/></fig><fig id="F5" position="float" orientation="portrait"><label>Figure 4.</label><caption><p>Distribution of <italic><tp:taxon-name><tp:taxon-name-part taxon-name-part-type="genus" reg="Myrsine">Myrsine</tp:taxon-name-part></tp:taxon-name></italic>-feeding <italic><tp:taxon-name><tp:taxon-name-part taxon-name-part-type="genus" reg="Philodoria">Philodoria</tp:taxon-name-part></tp:taxon-name></italic> species. The star indicates the type locality of each species. Information based on this study and label data of specimens in <named-content xmlns:xlink="http://www.w3.org/1999/xlink" content-type="dwc:institutional_code" xlink:type="simple">BPBM</named-content>, <named-content xmlns:xlink="http://www.w3.org/1999/xlink" content-type="dwc:institutional_code" xlink:type="simple">USNM</named-content>, and <named-content xmlns:xlink="http://www.w3.org/1999/xlink" content-type="dwc:institutional_code" xlink:type="simple">NHMUK</named-content>. Symbols are numbered according to showing locality in Table <xref ref-type="table" rid="T1">1</xref> and alphabetical symbols (A–K) correspond to figure numbers in Figure <xref ref-type="fig" rid="F6">5</xref>.</p></caption><graphic xmlns:xlink="http://www.w3.org/1999/xlink" xlink:href="zookeys-773-109-g004.jpg" position="float" orientation="portrait" xlink:type="simple" id="oo_216046.jpg"/></fig><fig id="F6" position="float" orientation="portrait"><label>Figure 5.</label><caption><p>Forewing coloration and pattern of <italic><tp:taxon-name><tp:taxon-name-part taxon-name-part-type="genus" reg="Myrsine">Myrsine</tp:taxon-name-part></tp:taxon-name></italic>-feeding <italic><tp:taxon-name><tp:taxon-name-part taxon-name-part-type="genus" reg="Philodoria">Philodoria</tp:taxon-name-part></tp:taxon-name></italic> species. <bold>A–D</bold> <italic><tp:taxon-name><tp:taxon-name-part taxon-name-part-type="genus" reg="Philodoria">P.</tp:taxon-name-part> <tp:taxon-name-part taxon-name-part-type="species" reg="succedanea">succedanea</tp:taxon-name-part></tp:taxon-name></italic> <bold>E–H</bold> <italic><tp:taxon-name><tp:taxon-name-part taxon-name-part-type="genus" reg="Philodoria">P.</tp:taxon-name-part> <tp:taxon-name-part taxon-name-part-type="species" reg="auromagnifica">auromagnifica</tp:taxon-name-part></tp:taxon-name></italic> <bold>I, J</bold> <italic><tp:taxon-name><tp:taxon-name-part taxon-name-part-type="genus" reg="Philodoria">P.</tp:taxon-name-part> <tp:taxon-name-part taxon-name-part-type="species" reg="kauaulaensis">kauaulaensis</tp:taxon-name-part></tp:taxon-name></italic> <bold>K, L</bold> <italic><tp:taxon-name><tp:taxon-name-part taxon-name-part-type="genus" reg="Philodoria">P.</tp:taxon-name-part> <tp:taxon-name-part taxon-name-part-type="species" reg="kolea">kolea</tp:taxon-name-part></tp:taxon-name></italic>. <bold>A–C, E–G, K</bold> Hawai’i Volcanoes National Park. <bold>A</bold> Female SK622, leaf-dropper <bold>B</bold> Male SK625, leaf-dropper <bold>C</bold> Male SK633 <bold>D</bold> Paralectotype female 34320 Haleakala, Maui in <named-content xmlns:xlink="http://www.w3.org/1999/xlink" content-type="dwc:institutional_code" xlink:type="simple">BPBM</named-content> <bold>E</bold> Female SK624, non-leaf-dropper <bold>F</bold> Female SK623, non-leaf-dropper <bold>G</bold> Male SK805 <bold>H</bold> Female Z-XII-20-62-6 34143 Wailupe, Oahu, in <named-content xmlns:xlink="http://www.w3.org/1999/xlink" content-type="dwc:institutional_code" xlink:type="simple">BPBM</named-content> <bold>I, J</bold> Holotype female SK690 <bold>K</bold> Paratype female SK632 <bold>L</bold> Paratype female SK631. Scale bars: 1 mm.</p></caption><graphic xmlns:xlink="http://www.w3.org/1999/xlink" xlink:href="zookeys-773-109-g005.jpg" position="float" orientation="portrait" xlink:type="simple" id="oo_216047.jpg"/></fig><fig id="F7" position="float" orientation="portrait"><label>Figure 6.</label><caption><p>Male genitalia of <italic><tp:taxon-name><tp:taxon-name-part taxon-name-part-type="genus" reg="Philodoria">Philodoria</tp:taxon-name-part></tp:taxon-name></italic>. <bold>A–D</bold> <italic><tp:taxon-name><tp:taxon-name-part taxon-name-part-type="genus" reg="Philodoria">P.</tp:taxon-name-part> <tp:taxon-name-part taxon-name-part-type="species" reg="succedanea">succedanea</tp:taxon-name-part></tp:taxon-name></italic> Maui SK641 <bold>E–H</bold> <italic><tp:taxon-name><tp:taxon-name-part taxon-name-part-type="genus" reg="Philodoria">P.</tp:taxon-name-part> <tp:taxon-name-part taxon-name-part-type="species" reg="auromagnifica">auromagnifica</tp:taxon-name-part></tp:taxon-name></italic> Hawaii SK800 <bold>I–L</bold> <italic><tp:taxon-name><tp:taxon-name-part taxon-name-part-type="genus" reg="Philodoria">P.</tp:taxon-name-part> <tp:taxon-name-part taxon-name-part-type="species" reg="auromagnifica">auromagnifica</tp:taxon-name-part></tp:taxon-name></italic> Kauai SK689 <bold>A, E, I</bold> Left valva <bold>B, F, J</bold> Genital capsule lateral view <bold>C</bold> Genital capsule with left valva ventral view <bold>G, K</bold> Genital capsule ventral view <bold>D, H, L</bold> Phallus lateral view. Abbreviations: co: cornuti; gn: gnathos; sa: saccus; ss: subscaphium; ta: tuba analis; te: tegumen; va: valva; vi: vinculum.</p></caption><graphic xmlns:xlink="http://www.w3.org/1999/xlink" xlink:href="zookeys-773-109-g006.jpg" position="float" orientation="portrait" xlink:type="simple" id="oo_216048.jpg"/></fig><fig id="F8" position="float" orientation="portrait"><label>Figure 7.</label><caption><p>Genitalia of <italic><tp:taxon-name><tp:taxon-name-part taxon-name-part-type="genus" reg="Philodoria">Philodoria</tp:taxon-name-part></tp:taxon-name></italic>. <bold>E–I</bold> Female. <bold>A–D</bold> <italic><tp:taxon-name><tp:taxon-name-part taxon-name-part-type="genus" reg="Philodoria">P.</tp:taxon-name-part> <tp:taxon-name-part taxon-name-part-type="species" reg="kolea">kolea</tp:taxon-name-part></tp:taxon-name></italic> holotype male Hawaii SK851 <bold>E</bold> <italic><tp:taxon-name><tp:taxon-name-part taxon-name-part-type="genus" reg="Philodoria">P.</tp:taxon-name-part> <tp:taxon-name-part taxon-name-part-type="species" reg="succedanea">succedanea</tp:taxon-name-part></tp:taxon-name></italic> paralectotype Maui SK714 <bold>F</bold> <italic><tp:taxon-name><tp:taxon-name-part taxon-name-part-type="genus" reg="Philodoria">P.</tp:taxon-name-part> <tp:taxon-name-part taxon-name-part-type="species" reg="succedanea">succedanea</tp:taxon-name-part></tp:taxon-name></italic> leaf dropper Hawaii SK624 <bold>G</bold> <italic><tp:taxon-name><tp:taxon-name-part taxon-name-part-type="genus" reg="Philodoria">P.</tp:taxon-name-part> <tp:taxon-name-part taxon-name-part-type="species" reg="auromagnifica">auromagnifica</tp:taxon-name-part></tp:taxon-name></italic> non leaf dropper Hawaii SK623 <bold>H</bold> <italic><tp:taxon-name><tp:taxon-name-part taxon-name-part-type="genus" reg="Philodoria">P.</tp:taxon-name-part> <tp:taxon-name-part taxon-name-part-type="species" reg="kauaulaensis">kauaulaensis</tp:taxon-name-part></tp:taxon-name></italic> holotype SK690 <bold>I</bold> <italic><tp:taxon-name><tp:taxon-name-part taxon-name-part-type="genus" reg="Philodoria">P.</tp:taxon-name-part> <tp:taxon-name-part taxon-name-part-type="species" reg="kolea">kolea</tp:taxon-name-part></tp:taxon-name></italic> paratype Hawaii SK634. <bold>A</bold> Valva <bold>B</bold> Genital capsule lateral view <bold>C</bold> Genital capsule ventral view <bold>D</bold> Phallus lateral view</p></caption><graphic xmlns:xlink="http://www.w3.org/1999/xlink" xlink:href="zookeys-773-109-g007.jpg" position="float" orientation="portrait" xlink:type="simple" id="oo_216049.jpg"/></fig></tp:treatment-sec><tp:treatment-sec sec-type="distribution" id="SECID0EU1BI"><title>Distribution.</title><p>Kauai, Oahu and Lanai: new record, Maui (Walsingham 1907), Molokai and Hawaii (Big Island) (<xref ref-type="bibr" rid="B39">Zimmerman 1978</xref>).</p></tp:treatment-sec><tp:treatment-sec sec-type="host" id="SECID0E51BI"><title>Host plants.</title><p>
              <tp:taxon-name><tp:taxon-name-part taxon-name-part-type="family">Primulaceae</tp:taxon-name-part></tp:taxon-name>: <italic><tp:taxon-name><tp:taxon-name-part taxon-name-part-type="genus" reg="Myrsine">Myrsine</tp:taxon-name-part> <tp:taxon-name-part taxon-name-part-type="species" reg="sandwicensis">sandwicensis</tp:taxon-name-part></tp:taxon-name></italic> A. DC., <italic><tp:taxon-name><tp:taxon-name-part taxon-name-part-type="genus" reg="Myrsine">M.</tp:taxon-name-part> <tp:taxon-name-part taxon-name-part-type="species" reg="lessertiana">lessertiana</tp:taxon-name-part></tp:taxon-name></italic> A. DC. (<xref ref-type="bibr" rid="B11">Johns et al. 2016</xref>), <italic><tp:taxon-name><tp:taxon-name-part taxon-name-part-type="genus" reg="Myrsine">Myrsine</tp:taxon-name-part></tp:taxon-name></italic> sp. (<xref ref-type="bibr" rid="B39">Zimmerman 1978</xref>). <italic><tp:taxon-name><tp:taxon-name-part taxon-name-part-type="genus" reg="Myrsine">Myrsine</tp:taxon-name-part> <tp:taxon-name-part taxon-name-part-type="species" reg="linearifolia">linearifolia</tp:taxon-name-part></tp:taxon-name></italic> Hosaka and <italic><tp:taxon-name><tp:taxon-name-part taxon-name-part-type="genus" reg="Myrsine">M.</tp:taxon-name-part> <tp:taxon-name-part taxon-name-part-type="species" reg="knudsenii">knudsenii</tp:taxon-name-part></tp:taxon-name></italic> (Rock) Hosaka are new host records (see Remarks).</p></tp:treatment-sec><tp:treatment-sec sec-type="biology" id="SECID0EE4BI"><title>Biology.</title><p>(Figs <xref ref-type="fig" rid="F9">8A</xref>, <xref ref-type="fig" rid="F10">9</xref>, <xref ref-type="fig" rid="F15">14A</xref>). The larvae mine the adaxial side of leaves of <italic><tp:taxon-name><tp:taxon-name-part taxon-name-part-type="genus" reg="Myrsine">Myrsine</tp:taxon-name-part></tp:taxon-name></italic> species, forming a long linear mine (Fig. <xref ref-type="fig" rid="F10">9B, G, H</xref>). The mine is at first tornus-shaped (Fig. <xref ref-type="fig" rid="F10">9C, D, I, J</xref>) and the larva broaches the mid vein towards the petiole of the leaf, forming a straight mine; the vein mine and surrounding pattern are red in coloration (Fig. <xref ref-type="fig" rid="F10">9F, H</xref>) and later instars leave the mid vein usually near the base of the leaf, gradually expanding as they feed and grow forming a full-depth mine (Fig. <xref ref-type="fig" rid="F10">9E, F</xref>). There were usually one to two mines per leaf (Fig. <xref ref-type="fig" rid="F10">9B, G, M</xref>). The pupal cocoon is situated outside of the mine, usually on the leaf surface, and also on the woody tissue of the host plant with leaf mines and larvae. At Hawai’i Volcanoes National Park, larvae were collected from leaves that had fallen to the ground and reared to adulthood (Fig. <xref ref-type="fig" rid="F10">9A</xref>). The adult has been observed during the day (Maui and Hawaii Island), resting on the upper leaf surface of the host plant (Fig. <xref ref-type="fig" rid="F9">8A</xref>).</p><fig id="F9" position="float" orientation="portrait"><label>Figure 8.</label><caption><p>Resting posture of adult <italic><tp:taxon-name><tp:taxon-name-part taxon-name-part-type="genus" reg="Philodoria">Philodoria</tp:taxon-name-part></tp:taxon-name></italic>. <bold>A</bold> <italic><tp:taxon-name><tp:taxon-name-part taxon-name-part-type="genus" reg="Philodoria">P.</tp:taxon-name-part> <tp:taxon-name-part taxon-name-part-type="species" reg="succedanea">succedanea</tp:taxon-name-part></tp:taxon-name></italic> Waikamoi Maui <bold>B</bold> <italic><tp:taxon-name><tp:taxon-name-part taxon-name-part-type="genus" reg="Philodoria">P.</tp:taxon-name-part> <tp:taxon-name-part taxon-name-part-type="species" reg="auromagnifica">auromagnifica</tp:taxon-name-part></tp:taxon-name></italic> Molokai CJ241.</p></caption><graphic xmlns:xlink="http://www.w3.org/1999/xlink" xlink:href="zookeys-773-109-g008.jpg" position="float" orientation="portrait" xlink:type="simple" id="oo_216050.jpg"/></fig><fig id="F10" position="float" orientation="portrait"><label>Figure 9.</label><caption><p>Biology of <italic><tp:taxon-name><tp:taxon-name-part taxon-name-part-type="genus" reg="Philodoria">Philodoria</tp:taxon-name-part> <tp:taxon-name-part taxon-name-part-type="species" reg="succedanea">succedanea</tp:taxon-name-part></tp:taxon-name></italic> with its hostplant, <italic><tp:taxon-name><tp:taxon-name-part taxon-name-part-type="genus" reg="Myrsine">Myrsine</tp:taxon-name-part> <tp:taxon-name-part taxon-name-part-type="species" reg="lessertiana">lessertiana</tp:taxon-name-part></tp:taxon-name></italic>. <bold>A–J</bold> Hawai’i Volcanoes National Park, Hawaii (Big Island) <bold>K–N</bold> Maui <bold>A</bold> Fallen leaf and leaf mine with larva <bold>B</bold> Hostplants and leaf mines <bold>C, I, J</bold> Young mine <bold>D</bold> Leaf vein mine <bold>E–G</bold> Mine by late instar larva <bold>H, K, M</bold> Mature larva and mine <bold>N</bold> Mature larva <bold>O</bold> Adult, CJ-145, lateral view.</p></caption><graphic xmlns:xlink="http://www.w3.org/1999/xlink" xlink:href="zookeys-773-109-g009.jpg" position="float" orientation="portrait" xlink:type="simple" id="oo_216051.jpg"/></fig></tp:treatment-sec><tp:treatment-sec sec-type="DNA barcoding" id="SECID0E5BCI"><title>DNA barcoding.</title><p>BIN <ext-link xmlns:xlink="http://www.w3.org/1999/xlink" ext-link-type="uri" xlink:href="http://www.boldsystems.org/index.php/Public_BarcodeCluster?clusteruri=BOLD:ADF5435" xlink:type="simple">BOLD:ADF5435</ext-link>. The two specimens sequenced for <abbrev xmlns:xlink="http://www.w3.org/1999/xlink" xlink:title="Cytochrome Oxidase 1" id="ABBRID0EECCI" xlink:type="simple">COI</abbrev>, one from Maui and one from Hawaii, have identical DNA barcode sequences. The p-distance to the nearest neighbor, <italic><tp:taxon-name><tp:taxon-name-part taxon-name-part-type="genus" reg="Philodoria">P.</tp:taxon-name-part> <tp:taxon-name-part taxon-name-part-type="species" reg="kauaulaensis">kauaulaensis</tp:taxon-name-part></tp:taxon-name></italic>, is 6.63%.</p></tp:treatment-sec><tp:treatment-sec sec-type="remarks" id="SECID0ETCCI"><title>Remarks.</title><p>We identified two adult moths (Coll ID CJ-144 / GenBank accession no. ID <ext-link xmlns:xlink="http://www.w3.org/1999/xlink" ext-link-type="gen" xlink:href="KT982414" xlink:type="simple">KT982414</ext-link> and CJ-145) as <italic><tp:taxon-name><tp:taxon-name-part taxon-name-part-type="genus" reg="Philodoria">P.</tp:taxon-name-part> <tp:taxon-name-part taxon-name-part-type="species" reg="succedanea">succedanea</tp:taxon-name-part></tp:taxon-name></italic>, based on the presence of a basal black patch on forewing, from which whole bodies were sacrificed for molecular analysis (<xref ref-type="bibr" rid="B11">Johns et al. 2016</xref>; Figs <xref ref-type="fig" rid="F7">6O</xref>, <xref ref-type="fig" rid="F13">12</xref>). <xref ref-type="bibr" rid="B39">Zimmerman (1978)</xref> did not recognize Walsingham’s (1907) Kauai record of this species because Walsingham had only one specimen at hand, which was in poor condition (specimen data: 1 ♂, Mts [which Mts not further specified], 3–4000 ft., Kauai, vi. 1894 Perkins.27297| PARATYPE 17/17 (?)|‘NOT <tp:taxon-name><tp:taxon-name-part taxon-name-part-type="genus" reg="Philodoria"/><tp:taxon-name-part taxon-name-part-type="species" reg="succedanea">succedanea</tp:taxon-name-part></tp:taxon-name> Det. by E. C. Zimmerman|NHMUK010862812). We could not find the specimen from Kauai. However, we found <italic><tp:taxon-name><tp:taxon-name-part taxon-name-part-type="genus" reg="Myrsine">Myrsine</tp:taxon-name-part> <tp:taxon-name-part taxon-name-part-type="species" reg="knudsenii">knudsenii</tp:taxon-name-part></tp:taxon-name></italic> (Endangered, IUCN) leaves with mines with active larvae from Kokee, Kauai Is. (CJ-433, 442), which were similar in appearance to mines of <italic><tp:taxon-name><tp:taxon-name-part taxon-name-part-type="genus" reg="Philodoria">P.</tp:taxon-name-part> <tp:taxon-name-part taxon-name-part-type="species" reg="succedanea">succedanea</tp:taxon-name-part></tp:taxon-name></italic> on <italic><tp:taxon-name><tp:taxon-name-part taxon-name-part-type="genus" reg="Myrsine">M.</tp:taxon-name-part> <tp:taxon-name-part taxon-name-part-type="species" reg="lessertiana">lessertiana</tp:taxon-name-part></tp:taxon-name></italic>. Judging from these data, we consider the larval mines on <italic><tp:taxon-name><tp:taxon-name-part taxon-name-part-type="genus" reg="Myrsine">M.</tp:taxon-name-part> <tp:taxon-name-part taxon-name-part-type="species" reg="knudsenii">knudsenii</tp:taxon-name-part></tp:taxon-name></italic> were made by <italic><tp:taxon-name><tp:taxon-name-part taxon-name-part-type="genus" reg="Philodoria">P.</tp:taxon-name-part> <tp:taxon-name-part taxon-name-part-type="species" reg="succedanea">succedanea</tp:taxon-name-part></tp:taxon-name></italic>. We also collected active <italic><tp:taxon-name><tp:taxon-name-part taxon-name-part-type="genus" reg="Philodoria">Philodoria</tp:taxon-name-part></tp:taxon-name></italic> leaf mines from <italic><tp:taxon-name><tp:taxon-name-part taxon-name-part-type="genus" reg="Myrsine">M.</tp:taxon-name-part> <tp:taxon-name-part taxon-name-part-type="species" reg="linearifolia">linearifolia</tp:taxon-name-part></tp:taxon-name></italic> (Endangered, IUCN) at the same location as <italic><tp:taxon-name><tp:taxon-name-part taxon-name-part-type="genus" reg="Myrsine">M.</tp:taxon-name-part> <tp:taxon-name-part taxon-name-part-type="species" reg="knudsenii">knudsenii</tp:taxon-name-part></tp:taxon-name></italic>, but were unable to rear adult moths. It is thus possible that <italic><tp:taxon-name><tp:taxon-name-part taxon-name-part-type="genus" reg="Philodoria">P.</tp:taxon-name-part> <tp:taxon-name-part taxon-name-part-type="species" reg="succedanea">succedanea</tp:taxon-name-part></tp:taxon-name></italic> also mines <italic><tp:taxon-name><tp:taxon-name-part taxon-name-part-type="genus" reg="Myrsine">M.</tp:taxon-name-part> <tp:taxon-name-part taxon-name-part-type="species" reg="linearifolia">linearifolia</tp:taxon-name-part></tp:taxon-name></italic>, but this needs to be further examined.</p></tp:treatment-sec><tp:treatment-sec><!--Section generated to contain objects referenced in tp:taxon-treatment.--><fig id="F15" position="float" orientation="portrait"><label>Figure 14.</label><caption><p>Mine forms and characters of <italic><tp:taxon-name><tp:taxon-name-part taxon-name-part-type="genus" reg="Philodoria">Philodoria</tp:taxon-name-part></tp:taxon-name></italic> species and their <italic><tp:taxon-name><tp:taxon-name-part taxon-name-part-type="genus" reg="Myrsine">Myrsine</tp:taxon-name-part></tp:taxon-name></italic> host plants. A: long linear form via mid vein ; B: Spiral to blotch form; C, D: Serpentine form. <bold>A</bold> <italic><tp:taxon-name><tp:taxon-name-part taxon-name-part-type="genus" reg="Philodoria">P.</tp:taxon-name-part> <tp:taxon-name-part taxon-name-part-type="species" reg="succedanea">succedanea</tp:taxon-name-part></tp:taxon-name></italic> <bold>B</bold> <italic><tp:taxon-name><tp:taxon-name-part taxon-name-part-type="genus" reg="Philodoria">P.</tp:taxon-name-part> <tp:taxon-name-part taxon-name-part-type="species" reg="kauaulaensis">kauaulaensis</tp:taxon-name-part></tp:taxon-name></italic> <bold>C</bold> <italic><tp:taxon-name><tp:taxon-name-part taxon-name-part-type="genus" reg="Philodoria">P.</tp:taxon-name-part> <tp:taxon-name-part taxon-name-part-type="species" reg="auromagnifica">auromagnifica</tp:taxon-name-part></tp:taxon-name></italic> <bold>D</bold> <italic><tp:taxon-name><tp:taxon-name-part taxon-name-part-type="genus" reg="Philodoria">P.</tp:taxon-name-part> <tp:taxon-name-part taxon-name-part-type="species" reg="kolea">kolea</tp:taxon-name-part></tp:taxon-name></italic> <bold>A, C1–2, D</bold> <italic><tp:taxon-name><tp:taxon-name-part taxon-name-part-type="genus" reg="Myrsine">M.</tp:taxon-name-part> <tp:taxon-name-part taxon-name-part-type="species" reg="lessertiana">lessertiana</tp:taxon-name-part></tp:taxon-name></italic> <bold>D1, 2</bold> same collection of SKH-05-1 <bold>B1</bold> <italic><tp:taxon-name><tp:taxon-name-part taxon-name-part-type="genus" reg="Myrsine">M.</tp:taxon-name-part> <tp:taxon-name-part taxon-name-part-type="species" reg="lanaiensis">lanaiensis</tp:taxon-name-part></tp:taxon-name></italic>, same collection of CJ-381 <bold>B2</bold> <italic><tp:taxon-name><tp:taxon-name-part taxon-name-part-type="genus" reg="Myrsine">M.</tp:taxon-name-part> <tp:taxon-name-part taxon-name-part-type="species" reg="sandwicensis">sandwicensis</tp:taxon-name-part></tp:taxon-name></italic>, same collection of CJ-072 <bold>C3</bold> <italic><tp:taxon-name><tp:taxon-name-part taxon-name-part-type="genus" reg="Myrsine">M.</tp:taxon-name-part> <tp:taxon-name-part taxon-name-part-type="species" reg="wawraea">wawraea</tp:taxon-name-part></tp:taxon-name></italic>, CJ-148. <bold>A</bold> Molokai <bold>B</bold> Maui <bold>C1–2, D</bold> Hawaii <bold>C3</bold> Kauai.</p></caption><graphic xmlns:xlink="http://www.w3.org/1999/xlink" xlink:href="zookeys-773-109-g014.jpg" position="float" orientation="portrait" xlink:type="simple" id="oo_216056.jpg"/></fig><table-wrap id="T1" position="float" orientation="portrait"><label>Table 1.</label><caption><p>Study sites of <italic><tp:taxon-name><tp:taxon-name-part taxon-name-part-type="genus" reg="Philodoria">Philodoria</tp:taxon-name-part></tp:taxon-name></italic> species and host plants.</p></caption><table id="TID0ERKAC" rules="all"><tbody><tr><th rowspan="1" colspan="1">No.</th><th rowspan="1" colspan="1">Locality</th><th rowspan="1" colspan="1">Island</th><th rowspan="1" colspan="1">Collection Longitude and latitude</th><th rowspan="1" colspan="1">Elevation (m)</th><th rowspan="1" colspan="1">Study Specimens ID</th><th rowspan="1" colspan="1">Species name</th><th rowspan="1" colspan="1">Host plant</th></tr><tr><td rowspan="1" colspan="1">1</td><td rowspan="1" colspan="1">Limahuli, Upper Preserve</td><td rowspan="1" colspan="1">Kauai</td><td rowspan="1" colspan="1">
                  <named-content xmlns:xlink="http://www.w3.org/1999/xlink" content-type="dwc:verbatimCoordinates" xlink:type="simple"><named-content content-type="geo-json" specific-use="{&#34;type&#34;:&#34;Point&#34;,&#34;coordinates&#34;:[-158.580000,22.185800]}" id="NCID0ELMAE" xlink:type="simple">22.1858°N, 158.58°W</named-content></named-content>
                </td><td rowspan="1" colspan="1">900</td><td rowspan="1" colspan="1">AYK-HI10-001, 002</td><td rowspan="1" colspan="1">
                  <tp:taxon-name><tp:taxon-name-part taxon-name-part-type="genus" reg="Philodoria">Philodoria</tp:taxon-name-part> <tp:taxon-name-part taxon-name-part-type="authority">sp.</tp:taxon-name-part> <tp:taxon-name-part taxon-name-part-type="uncertainty-rank">nr.</tp:taxon-name-part> <tp:taxon-name-part taxon-name-part-type="species" reg="splendida">splendida</tp:taxon-name-part></tp:taxon-name></td><td rowspan="1" colspan="1">Unknown</td></tr><tr><td rowspan="1" colspan="1">2</td><td rowspan="1" colspan="1">Kokee</td><td rowspan="1" colspan="1">Kauai</td><td rowspan="1" colspan="1">
                  <named-content xmlns:xlink="http://www.w3.org/1999/xlink" content-type="dwc:verbatimCoordinates" xlink:type="simple"><named-content content-type="geo-json" specific-use="{&#34;type&#34;:&#34;Point&#34;,&#34;coordinates&#34;:[-159.637000,22.150800]}" id="NCID0E4NAE" xlink:type="simple">22.1508°N, 159.6370°W</named-content></named-content>
                </td><td rowspan="1" colspan="1">1230</td><td rowspan="1" colspan="1">CJ-433, 442</td><td rowspan="1" colspan="1">
                  <italic><tp:taxon-name><tp:taxon-name-part taxon-name-part-type="genus" reg="Philodoria">P.</tp:taxon-name-part> <tp:taxon-name-part taxon-name-part-type="species" reg="succedanea">succedanea</tp:taxon-name-part></tp:taxon-name></italic>
                </td><td rowspan="1" colspan="1">
                  <italic><tp:taxon-name><tp:taxon-name-part taxon-name-part-type="genus" reg="Myrsine">Myrsine</tp:taxon-name-part> <tp:taxon-name-part taxon-name-part-type="species" reg="knudsenii">knudsenii</tp:taxon-name-part></tp:taxon-name></italic>
                </td></tr><tr><td rowspan="1" colspan="1">3</td><td rowspan="1" colspan="1">Kahili</td><td rowspan="1" colspan="1">Kauai</td><td rowspan="1" colspan="1">No data</td><td rowspan="1" colspan="1">400–500</td><td rowspan="1" colspan="1">CJ-148</td><td rowspan="1" colspan="1">
                  <italic><tp:taxon-name><tp:taxon-name-part taxon-name-part-type="genus" reg="Philodoria">P.</tp:taxon-name-part> <tp:taxon-name-part taxon-name-part-type="species" reg="auromagnifica">auromagnifica</tp:taxon-name-part></tp:taxon-name></italic>
                </td><td rowspan="1" colspan="1">
                  <italic><tp:taxon-name><tp:taxon-name-part taxon-name-part-type="genus" reg="Myrsine">M.</tp:taxon-name-part> <tp:taxon-name-part taxon-name-part-type="species" reg="wawraea">wawraea</tp:taxon-name-part></tp:taxon-name></italic>
                </td></tr><tr><td rowspan="1" colspan="1">4</td><td rowspan="1" colspan="1">Mt. Kaala</td><td rowspan="1" colspan="1">Oahu</td><td rowspan="1" colspan="1">
                  <named-content xmlns:xlink="http://www.w3.org/1999/xlink" content-type="dwc:verbatimCoordinates" xlink:type="simple"><named-content content-type="geo-json" specific-use="{&#34;type&#34;:&#34;Point&#34;,&#34;coordinates&#34;:[-158.099700,21.416100]}" id="NCID0EIRAE" xlink:type="simple">21.4161°N, 158.0997°W</named-content></named-content>
                </td><td rowspan="1" colspan="1">800</td><td rowspan="1" colspan="1">CJ-526</td><td rowspan="1" colspan="1">
                  <italic><tp:taxon-name><tp:taxon-name-part taxon-name-part-type="genus" reg="Philodoria">P.</tp:taxon-name-part> <tp:taxon-name-part taxon-name-part-type="species" reg="succedanea">succedanea</tp:taxon-name-part></tp:taxon-name></italic>
                </td><td rowspan="1" colspan="1">
                  <italic><tp:taxon-name><tp:taxon-name-part taxon-name-part-type="genus" reg="Myrsine">M.</tp:taxon-name-part> <tp:taxon-name-part taxon-name-part-type="species" reg="lessertiana">lessertiana</tp:taxon-name-part></tp:taxon-name></italic>
                </td></tr><tr><td rowspan="1" colspan="1">5</td><td rowspan="1" colspan="1">Kamakou</td><td rowspan="1" colspan="1">Molokai</td><td rowspan="1" colspan="1">
                  <named-content xmlns:xlink="http://www.w3.org/1999/xlink" content-type="dwc:verbatimCoordinates" xlink:type="simple"><named-content content-type="geo-json" specific-use="{&#34;type&#34;:&#34;Point&#34;,&#34;coordinates&#34;:[-156.904900,21.118400]}" id="NCID0ECTAE" xlink:type="simple">21.1184°N, 156.9049°W</named-content></named-content>
                </td><td rowspan="1" colspan="1">1170</td><td rowspan="1" colspan="1">CJ-241</td><td rowspan="1" colspan="1">
                  <italic><tp:taxon-name><tp:taxon-name-part taxon-name-part-type="genus" reg="Philodoria">P.</tp:taxon-name-part> <tp:taxon-name-part taxon-name-part-type="species" reg="auromagnifica">auromagnifica</tp:taxon-name-part></tp:taxon-name></italic>
                </td><td rowspan="1" colspan="1">
                  <italic><tp:taxon-name><tp:taxon-name-part taxon-name-part-type="genus" reg="Myrsine">M.</tp:taxon-name-part> <tp:taxon-name-part taxon-name-part-type="species" reg="lessertiana">lessertiana</tp:taxon-name-part></tp:taxon-name></italic>
                </td></tr><tr><td rowspan="1" colspan="1">6</td><td rowspan="1" colspan="1">Eke</td><td rowspan="1" colspan="1">Maui</td><td rowspan="1" colspan="1">
                  <named-content xmlns:xlink="http://www.w3.org/1999/xlink" content-type="dwc:verbatimCoordinates" xlink:type="simple"><named-content content-type="geo-json" specific-use="{&#34;type&#34;:&#34;Point&#34;,&#34;coordinates&#34;:[-156.580100,20.937900]}" id="NCID0E3UAE" xlink:type="simple">20.9379°N, 156.5801°W</named-content></named-content>
                </td><td rowspan="1" colspan="1">870</td><td rowspan="1" colspan="1">CJ-136, 531</td><td rowspan="1" colspan="1">
                  <italic><tp:taxon-name><tp:taxon-name-part taxon-name-part-type="genus" reg="Philodoria">P.</tp:taxon-name-part> <tp:taxon-name-part taxon-name-part-type="species" reg="succedanea">succedanea</tp:taxon-name-part></tp:taxon-name></italic>
                </td><td rowspan="1" colspan="1">
                  <italic><tp:taxon-name><tp:taxon-name-part taxon-name-part-type="genus" reg="Myrsine">M.</tp:taxon-name-part> <tp:taxon-name-part taxon-name-part-type="species" reg="lessertiana">lessertiana</tp:taxon-name-part></tp:taxon-name></italic>
                </td></tr><tr><td rowspan="1" colspan="1">7</td><td rowspan="1" colspan="1">Kauaula*</td><td rowspan="1" colspan="1">Maui</td><td rowspan="1" colspan="1">
                  <named-content xmlns:xlink="http://www.w3.org/1999/xlink" content-type="dwc:verbatimCoordinates" xlink:type="simple"><named-content content-type="geo-json" specific-use="{&#34;type&#34;:&#34;Point&#34;,&#34;coordinates&#34;:[-156.618300,20.873800]}" id="NCID0EWWAE" xlink:type="simple">20.8738°N, 156.6183°W</named-content></named-content>
                </td><td rowspan="1" colspan="1">900</td><td rowspan="1" colspan="1">CJ-381</td><td rowspan="1" colspan="1">
                  <italic><tp:taxon-name><tp:taxon-name-part taxon-name-part-type="genus" reg="Philodoria">P.</tp:taxon-name-part> <tp:taxon-name-part taxon-name-part-type="species" reg="kauaulaensis">kauaulaensis</tp:taxon-name-part></tp:taxon-name></italic>
                </td><td rowspan="1" colspan="1">
                  <italic><tp:taxon-name><tp:taxon-name-part taxon-name-part-type="genus" reg="Myrsine">M.</tp:taxon-name-part> <tp:taxon-name-part taxon-name-part-type="species" reg="lanaiensis">lanaiensis</tp:taxon-name-part></tp:taxon-name></italic>
                </td></tr><tr><td rowspan="1" colspan="1">8</td><td rowspan="1" colspan="1">Waikamoi</td><td rowspan="1" colspan="1">Maui</td><td rowspan="1" colspan="1">
                  <named-content xmlns:xlink="http://www.w3.org/1999/xlink" content-type="dwc:verbatimCoordinates" xlink:type="simple"><named-content content-type="geo-json" specific-use="{&#34;type&#34;:&#34;Point&#34;,&#34;coordinates&#34;:[-156.230400,20.782600]}" id="NCID0EQYAE" xlink:type="simple">20.7826°N, 156.2304°W</named-content></named-content>
                </td><td rowspan="1" colspan="1">1800</td><td rowspan="1" colspan="1">CJ-539</td><td rowspan="1" colspan="1">
                  <italic><tp:taxon-name><tp:taxon-name-part taxon-name-part-type="genus" reg="Philodoria">P.</tp:taxon-name-part> <tp:taxon-name-part taxon-name-part-type="species" reg="succedanea">succedanea</tp:taxon-name-part></tp:taxon-name></italic>
                </td><td rowspan="1" colspan="1">
                  <italic><tp:taxon-name><tp:taxon-name-part taxon-name-part-type="genus" reg="Myrsine">M.</tp:taxon-name-part> <tp:taxon-name-part taxon-name-part-type="species" reg="lessertiana">lessertiana</tp:taxon-name-part></tp:taxon-name></italic>
                </td></tr><tr><td rowspan="1" colspan="1">9</td><td rowspan="1" colspan="1">Upper Hamakua Ditch Trail</td><td rowspan="1" colspan="1">Hawaii</td><td rowspan="1" colspan="1">
                  <named-content xmlns:xlink="http://www.w3.org/1999/xlink" content-type="dwc:verbatimCoordinates" xlink:type="simple"><named-content content-type="geo-json" specific-use="{&#34;type&#34;:&#34;Point&#34;,&#34;coordinates&#34;:[-155.238000,20.051100]}" id="NCID0EK1AE" xlink:type="simple">20.0511°N, 155.238°W</named-content></named-content>
                </td><td rowspan="1" colspan="1">900</td><td rowspan="1" colspan="1">CLV6239</td><td rowspan="1" colspan="1">
                  <tp:taxon-name><tp:taxon-name-part taxon-name-part-type="genus" reg="Philodoria">Philodoria</tp:taxon-name-part> <tp:taxon-name-part taxon-name-part-type="authority">sp.</tp:taxon-name-part> <tp:taxon-name-part taxon-name-part-type="uncertainty-rank">nr.</tp:taxon-name-part> <tp:taxon-name-part taxon-name-part-type="species" reg="floscula">floscula</tp:taxon-name-part></tp:taxon-name></td><td rowspan="1" colspan="1">
                  <italic><tp:taxon-name><tp:taxon-name-part taxon-name-part-type="genus" reg="Pipturus">Pipturus</tp:taxon-name-part></tp:taxon-name></italic> sp.</td></tr><tr><td rowspan="1" colspan="1">10</td><td rowspan="1" colspan="1">Kohala Watershed Partnership</td><td rowspan="1" colspan="1">Hawaii</td><td rowspan="1" colspan="1">No data</td><td rowspan="1" colspan="1">700–1500</td><td rowspan="1" colspan="1">CJ-419</td><td rowspan="1" colspan="1">
                  <italic><tp:taxon-name><tp:taxon-name-part taxon-name-part-type="genus" reg="Philodoria">P.</tp:taxon-name-part> <tp:taxon-name-part taxon-name-part-type="species" reg="succedanea">succedanea</tp:taxon-name-part></tp:taxon-name></italic>
                </td><td rowspan="1" colspan="1">
                  <italic><tp:taxon-name><tp:taxon-name-part taxon-name-part-type="genus" reg="Myrsine">M.</tp:taxon-name-part> <tp:taxon-name-part taxon-name-part-type="species" reg="sandwicensis">sandwicensis</tp:taxon-name-part></tp:taxon-name></italic>
                </td></tr><tr><td rowspan="1" colspan="1">11</td><td rowspan="1" colspan="1">Kaumana Trail</td><td rowspan="1" colspan="1">Hawaii</td><td rowspan="1" colspan="1">19.45°N, 155.21–155.19°W</td><td rowspan="1" colspan="1">900–1000</td><td rowspan="1" colspan="1">HILO016</td><td rowspan="1" colspan="1">
                  <italic><tp:taxon-name><tp:taxon-name-part taxon-name-part-type="genus" reg="Philodoria">P.</tp:taxon-name-part> <tp:taxon-name-part taxon-name-part-type="species" reg="kolea">kolea</tp:taxon-name-part></tp:taxon-name></italic>
                </td><td rowspan="1" colspan="1">
                  <italic><tp:taxon-name><tp:taxon-name-part taxon-name-part-type="genus" reg="Myrsine">Myrsine</tp:taxon-name-part></tp:taxon-name></italic> sp.</td></tr><tr><td rowspan="3" colspan="1">12</td><td rowspan="3" colspan="1">Hawai’i Volcanoes National Park†</td><td rowspan="3" colspan="1">Hawaii</td><td rowspan="3" colspan="1">
                  <named-content xmlns:xlink="http://www.w3.org/1999/xlink" content-type="dwc:verbatimCoordinates" xlink:type="simple"><named-content content-type="geo-json" specific-use="{&#34;type&#34;:&#34;Point&#34;,&#34;coordinates&#34;:[-155.238000,9.413800]}" id="NCID0EC6AE" xlink:type="simple">9.4138°N, 155.238°W</named-content></named-content>
                </td><td rowspan="3" colspan="1">1090</td><td rowspan="1" colspan="1">SKH-5, 10, 13, 15;</td><td rowspan="1" colspan="1">
                  <italic><tp:taxon-name><tp:taxon-name-part taxon-name-part-type="genus" reg="Philodoria">P.</tp:taxon-name-part> <tp:taxon-name-part taxon-name-part-type="species" reg="succedanea">succedanea</tp:taxon-name-part></tp:taxon-name></italic>, <italic><tp:taxon-name><tp:taxon-name-part taxon-name-part-type="genus" reg="Philodoria">P.</tp:taxon-name-part> <tp:taxon-name-part taxon-name-part-type="species" reg="auromagnifica">auromagnifica</tp:taxon-name-part></tp:taxon-name></italic></td><td rowspan="1" colspan="1">
                  <italic><tp:taxon-name><tp:taxon-name-part taxon-name-part-type="genus" reg="Myrsine">M.</tp:taxon-name-part> <tp:taxon-name-part taxon-name-part-type="species" reg="lessertiana">lessertiana</tp:taxon-name-part></tp:taxon-name></italic>;</td></tr><tr><td rowspan="1" colspan="1">HILO053, 054, 059;</td><td rowspan="1" colspan="1">
                  <italic><tp:taxon-name><tp:taxon-name-part taxon-name-part-type="genus" reg="Philodoria">P.</tp:taxon-name-part> <tp:taxon-name-part taxon-name-part-type="species" reg="kolea">kolea</tp:taxon-name-part></tp:taxon-name></italic>;</td><td rowspan="1" colspan="1">
                  <italic><tp:taxon-name><tp:taxon-name-part taxon-name-part-type="genus" reg="Metrosideros">Metrosideros</tp:taxon-name-part> <tp:taxon-name-part taxon-name-part-type="species" reg="polymorpha">polymorpha</tp:taxon-name-part></tp:taxon-name></italic>
                </td></tr><tr><td rowspan="1" colspan="1">AYK0001, 0002, CLV6240</td><td rowspan="1" colspan="1">
                  <italic><tp:taxon-name><tp:taxon-name-part taxon-name-part-type="genus" reg="Philodoria">P.</tp:taxon-name-part> <tp:taxon-name-part taxon-name-part-type="species" reg="basalis">basalis</tp:taxon-name-part></tp:taxon-name></italic>
                </td><td rowspan="1" colspan="1"/></tr></tbody></table><table-wrap-foot><fn><p>Type locality of *<italic><tp:taxon-name><tp:taxon-name-part taxon-name-part-type="genus" reg="Philodoria">P.</tp:taxon-name-part> <tp:taxon-name-part taxon-name-part-type="species" reg="kauaulaensis">kauaulaensis</tp:taxon-name-part></tp:taxon-name></italic> and †<italic><tp:taxon-name><tp:taxon-name-part taxon-name-part-type="genus" reg="Philodoria">P.</tp:taxon-name-part> <tp:taxon-name-part taxon-name-part-type="species" reg="kolea">kolea</tp:taxon-name-part></tp:taxon-name></italic></p></fn></table-wrap-foot></table-wrap><fig id="F13" position="float" orientation="portrait"><label>Figure 12.</label><caption><p>Biology of <italic><tp:taxon-name><tp:taxon-name-part taxon-name-part-type="genus" reg="Philodoria">Philodoria</tp:taxon-name-part> <tp:taxon-name-part taxon-name-part-type="species" reg="kolea">kolea</tp:taxon-name-part></tp:taxon-name></italic> with its hostplant, <italic><tp:taxon-name><tp:taxon-name-part taxon-name-part-type="genus" reg="Myrsine">Myrsine</tp:taxon-name-part> <tp:taxon-name-part taxon-name-part-type="species" reg="lessertiana">lessertiana</tp:taxon-name-part></tp:taxon-name></italic>. <bold>A–M</bold> Hawai’i Volcanoes National Park <bold>A–B, E</bold> Hostplant leaves and mines <bold>C</bold> Habitat and hostplants <bold>D</bold> Leaves and young mine <bold>F–H</bold> Later mines <bold>I</bold> Young larva <bold>J–L</bold> Mine by later instar larva <bold>M</bold> Cocoon <bold>N</bold> Resting posture of adult, paratype female lateral view.</p></caption><graphic xmlns:xlink="http://www.w3.org/1999/xlink" xlink:href="zookeys-773-109-g012.jpg" position="float" orientation="portrait" xlink:type="simple" id="oo_216054.jpg"/></fig></tp:treatment-sec><ref-list><ref id="B39"><mixed-citation xmlns:xlink="http://www.w3.org/1999/xlink" xlink:type="simple">
          <person-group><name name-style="western"><surname>Zimmerman</surname><given-names>EC</given-names></name></person-group> (<year>1978</year>) <tp:taxon-name><tp:taxon-name-part taxon-name-part-type="superfamily">Gracillarioidea</tp:taxon-name-part></tp:taxon-name>. Microlepidoptera, Part 1. Insects of Hawaii, vol 9, University of Hawaii Press, Honolulu, 644–718.</mixed-citation></ref><ref id="B9"><mixed-citation xmlns:xlink="http://www.w3.org/1999/xlink" xlink:type="simple">
          <institution xlink:type="simple">ICZN</institution> (<year>1999</year>) <source>International code of zoological nomenclature, fourth edition.</source> <publisher-name>London: International Trust for Zoological Nomenclature</publisher-name>, <publisher-loc>London</publisher-loc>, <size units="page">306 pp</size>.</mixed-citation></ref><ref id="B11"><mixed-citation xmlns:xlink="http://www.w3.org/1999/xlink" xlink:type="simple">
          <person-group><name name-style="western"><surname>Johns</surname><given-names>CA</given-names></name><name name-style="western"><surname>Moore</surname><given-names>MR</given-names></name><name name-style="western"><surname>Kawahara</surname><given-names>AY</given-names></name></person-group> (<year>2016</year>) <article-title>Molecular phylogeny, revised higher classification, and implications for conservation of endangered Hawaiian leaf-mining moths (<tp:taxon-name><tp:taxon-name-part taxon-name-part-type="order">Lepidoptera</tp:taxon-name-part></tp:taxon-name>: <tp:taxon-name><tp:taxon-name-part taxon-name-part-type="family">Gracillariidae</tp:taxon-name-part></tp:taxon-name>: <italic><tp:taxon-name><tp:taxon-name-part taxon-name-part-type="genus">Philodoria</tp:taxon-name-part></tp:taxon-name></italic>).</article-title> <source>Pacific Science</source> <volume>70</volume>(<issue>3</issue>): <fpage>361</fpage>–<lpage>372</lpage>. <ext-link xlink:type="simple" ext-link-type="doi" xlink:href="10.2984/70.3.7">https://doi.org/10.2984/70.3.7</ext-link></mixed-citation></ref></ref-list></tp:taxon-treatment>
