# Supplementary material for: Hawaiian Philodoria (Lepidoptera, Gracillariidae, Ornixolinae) leaf mining moths on Myrsine (Primulaceae): two new species and biological data
Source: Zookeys. 2018 Jul 9;(773):109–41. doi: 10.3897/zookeys.773.21690 (PMC6048178; doi:10.3897/zookeys.773.21690)
Supplement: XML Treatment for Philodoria kauaulaensis [file zookeys.773.21690-treatment2.xml]

<!DOCTYPE tp:taxon-treatment
  PUBLIC "-//TaxonX//DTD Taxonomic Treatment Publishing DTD v0 20100105//EN" "tax-treatment-NSO.dtd">
<tp:taxon-treatment xmlns:tp="http://www.plazi.org/taxpub"><tp:treatment-meta><kwd-group><label>Taxon classification</label><kwd><named-content xmlns:xlink="http://www.w3.org/1999/xlink" content-type="kingdom">Animalia</named-content></kwd><kwd><named-content xmlns:xlink="http://www.w3.org/1999/xlink" content-type="order">Lepidoptera</named-content></kwd><kwd><named-content xmlns:xlink="http://www.w3.org/1999/xlink" content-type="family">Gracillariidae</named-content></kwd></kwd-group><mixed-citation publication-type="journal"><person-group><name><surname>Kobayashi</surname><given-names>Shigeki</given-names></name><name><surname>Johns</surname><given-names>Chris A.</given-names></name><name><surname>Lopez-Vaamonde</surname><given-names>Carlos</given-names></name><name><surname>Camiel Doorenweerd</surname><given-names/></name><name><surname>Kawakita</surname><given-names>Atsushi</given-names></name><name><surname>Ohshima</surname><given-names>Issei</given-names></name><name><surname>Lees</surname><given-names>David C.</given-names></name><name><surname>Hanabergh</surname><given-names>Sofia</given-names></name><name><surname>Kawahara</surname><given-names>Akito Y.</given-names></name></person-group><article-title>Hawaiian <italic><tp:taxon-name><tp:taxon-name-part taxon-name-part-type="genus" reg="Philodoria">Philodoria</tp:taxon-name-part></tp:taxon-name></italic> (<tp:taxon-name><tp:taxon-name-part taxon-name-part-type="order">Lepidoptera</tp:taxon-name-part></tp:taxon-name>, <tp:taxon-name><tp:taxon-name-part taxon-name-part-type="family">Gracillariidae</tp:taxon-name-part></tp:taxon-name>, <tp:taxon-name><tp:taxon-name-part taxon-name-part-type="subfamily">Ornixolinae</tp:taxon-name-part></tp:taxon-name>) leaf mining moths on <italic><tp:taxon-name><tp:taxon-name-part taxon-name-part-type="genus" reg="Myrsine">Myrsine</tp:taxon-name-part></tp:taxon-name></italic> (<tp:taxon-name><tp:taxon-name-part taxon-name-part-type="family">Primulaceae</tp:taxon-name-part></tp:taxon-name>): two new species and biological data</article-title><source>Zookeys</source><day>9</day><month>7</month><year>2018</year><volume>2018</volume><issue>773</issue><fpage>109</fpage><lpage>141</lpage><pub-id pub-id-type="doi">10.3897/zookeys.773.21690</pub-id></mixed-citation></tp:treatment-meta><tp:nomenclature><tp:taxon-name>
              <tp:taxon-name-part taxon-name-part-type="genus" reg="Philodoria">Philodoria</tp:taxon-name-part>
              <tp:taxon-name-part taxon-name-part-type="species" reg="kauaulaensis">kauaulaensis</tp:taxon-name-part>
              <object-id xmlns:xlink="http://www.w3.org/1999/xlink" content-type="zoobank" xlink:type="simple">http://zoobank.org/391CBA73-B2B0-462C-8608-0521E5B2572E</object-id>
            </tp:taxon-name><tp:taxon-authority>Kobayashi, Johns &amp; Kawahara</tp:taxon-authority><tp:taxon-status xmlns:xlink="http://www.w3.org/1999/xlink" xlink:type="simple">sp. n.</tp:taxon-status><xref ref-type="fig" rid="F6">Figs 5I, J</xref><xref ref-type="fig" rid="F8">, 7H</xref><xref ref-type="fig" rid="F11">, 10</xref><xref ref-type="fig" rid="F15">, 14B</xref></tp:nomenclature><tp:treatment-sec sec-type="type locality" id="SECID0EAJCI"><title>Type locality.</title><p>Kauaula (Maui).</p></tp:treatment-sec><tp:treatment-sec sec-type="type material" id="SECID0EFJCI"><title>Type material.</title><p>Holotype ♀, Kauaula, Maui, 18.viii.2014 (stored in 99% ethanol), C.A. Johns leg., host: <italic><tp:taxon-name><tp:taxon-name-part taxon-name-part-type="genus" reg="Myrsine">Myrsine</tp:taxon-name-part> <tp:taxon-name-part taxon-name-part-type="species" reg="lanaiensis">lanaiensis</tp:taxon-name-part></tp:taxon-name></italic>, 31.vii.2014, CJ-381, SK690 in <named-content xmlns:xlink="http://www.w3.org/1999/xlink" content-type="dwc:institutional_code" xlink:type="simple">BPBM</named-content>. The holotype is incomplete but we consider it distinctive enough to be worth describing. What remains of the holotype was mounted by placing three wings without mountant under a coverslip: two forewings (3/4 of right wing and half of left wing), and the apical portion of one hindwing (Fig. <xref ref-type="fig" rid="F6">5I</xref>). The head, antenna, thorax, and legs were sacrificed for molecular analysis.</p></tp:treatment-sec><tp:treatment-sec sec-type="material" id="SECID0E6JCI"><title>Additional material.</title><p>2 unsexed (CJ-064, CJ-072), entirely sacrificed for molecular analysis and belonging to BIN <ext-link xmlns:xlink="http://www.w3.org/1999/xlink" ext-link-type="uri" xlink:href="http://www.boldsystems.org/index.php/Public_BarcodeCluster?clusteruri=BOLD:ADI5327" xlink:type="simple">BOLD:ADI5327</ext-link> (See Remarks): 1 unsexed, Haelaau, Maui, 26.iv.2013 (stored), C.A. Johns leg., host: <italic><tp:taxon-name><tp:taxon-name-part taxon-name-part-type="genus" reg="Myrsine">M.</tp:taxon-name-part> <tp:taxon-name-part taxon-name-part-type="species" reg="lessertiana">lessertiana</tp:taxon-name-part></tp:taxon-name></italic>, 8.iv.2013, CJ-064, <ext-link xmlns:xlink="http://www.w3.org/1999/xlink" ext-link-type="gen" xlink:href="KT982404" xlink:type="simple">KT982404</ext-link>; 1 unsexed, Haelaau, Maui, 29.iv.2013 (stored), C.A. Johns leg., host: <italic><tp:taxon-name><tp:taxon-name-part taxon-name-part-type="genus" reg="Myrsine">M.</tp:taxon-name-part> <tp:taxon-name-part taxon-name-part-type="species" reg="sandwicensis">sandwicensis</tp:taxon-name-part></tp:taxon-name></italic>, 8.iv.2013, CJ-072, <ext-link xmlns:xlink="http://www.w3.org/1999/xlink" ext-link-type="gen" xlink:href="KT982407" xlink:type="simple">KT982407</ext-link>.</p></tp:treatment-sec><tp:treatment-sec sec-type="diagnosis" id="SECID0E2KCI"><title>Diagnosis.</title><p>The forewing pattern of this species is similar to that of <italic><tp:taxon-name><tp:taxon-name-part taxon-name-part-type="genus" reg="Philodoria">P.</tp:taxon-name-part> <tp:taxon-name-part taxon-name-part-type="species" reg="succedanea">succedanea</tp:taxon-name-part></tp:taxon-name></italic>, but differs from the latter by having broad orange transverse fasciae (Fig. <xref ref-type="fig" rid="F11">10E, F</xref>) and a white and bronze band near the apical portion of wing, in the middle interrupted by a blue patch (Fig. <xref ref-type="fig" rid="F6">5I, J</xref>).</p><fig id="F11" position="float" orientation="portrait"><label>Figure 10.</label><caption><p>Biology of <italic><tp:taxon-name><tp:taxon-name-part taxon-name-part-type="genus" reg="Philodoria">Philodoria</tp:taxon-name-part> <tp:taxon-name-part taxon-name-part-type="species" reg="kauaulaensis">kauaulaensis</tp:taxon-name-part></tp:taxon-name></italic> with its hostplant, <italic><tp:taxon-name><tp:taxon-name-part taxon-name-part-type="genus" reg="Myrsine">Myrsine</tp:taxon-name-part> <tp:taxon-name-part taxon-name-part-type="species" reg="lessertiana">lessertiana</tp:taxon-name-part></tp:taxon-name></italic>, Haelaau, Maui, CJ-064. <bold>A, B</bold> Hostplant leaves and mines <bold>C</bold> Spiral mines, cocoon and adult moth <bold>D</bold> Cocoon with pupal exuvia <bold>E</bold> Resting posture of adult <bold>F</bold> Dead adult. Arrow showing leaf mine.</p></caption><graphic xmlns:xlink="http://www.w3.org/1999/xlink" xlink:href="zookeys-773-109-g010.jpg" position="float" orientation="portrait" xlink:type="simple" id="oo_216052.jpg"/></fig></tp:treatment-sec><tp:treatment-sec sec-type="description" id="SECID0EBNCI"><title>Description.</title><p>
              <bold>Adult</bold> (Fig. <xref ref-type="fig" rid="F6">5I, J</xref>). Forewing length 2.4 mm, basal part of holotype forewing missing. Descriptions of the basal forewing and part of the body were based on photographs of adult moths (CJ-064, 072). Head and frons fuscous; maxillary palpus unknown; labial palpus ochreous. Antennae dark fuscous. Thorax unknown. Forewing shiny, metallic bronze with three large bright orange transverse fascia: an oblique one from costal fold to dorsal 1/4; a second at the middle of wing, narrowing greatly in the dorsum, containing a white costal spot; a third at 3/4 in the middle, interrupted by a blue patch; all fascia bordered with black scales: one white color band at middle of the first bronze color band, others on both extremities of third and fourth bands; a fuscous patch extending toward termen and apex with a black apical spot; cilia shiny, dark bronze grey. Hindwing dark tawny fuscous. Abdomen fuscous above, whitish beneath.</p><p>
              <bold>Male genitalia.</bold> Unknown.</p><p>
              <bold>Female genitalia.</bold> (Fig. <xref ref-type="fig" rid="F8">7H</xref>) (n = 1). Similar to <italic><tp:taxon-name><tp:taxon-name-part taxon-name-part-type="genus" reg="Philodoria">P.</tp:taxon-name-part> <tp:taxon-name-part taxon-name-part-type="species" reg="succedanea">succedanea</tp:taxon-name-part></tp:taxon-name></italic> and <italic><tp:taxon-name><tp:taxon-name-part taxon-name-part-type="genus" reg="Philodoria">P.</tp:taxon-name-part> <tp:taxon-name-part taxon-name-part-type="species" reg="auromagnifica">auromagnifica</tp:taxon-name-part></tp:taxon-name></italic>, but different in having rather smaller and rounded spines on the signa.</p></tp:treatment-sec><tp:treatment-sec sec-type="distribution" id="SECID0EPOCI"><title>Distribution.</title><p>Maui.</p></tp:treatment-sec><tp:treatment-sec sec-type="host" id="SECID0EUOCI"><title>Host plants.</title><p>
              <tp:taxon-name><tp:taxon-name-part taxon-name-part-type="family">Primulaceae</tp:taxon-name-part></tp:taxon-name>: <italic><tp:taxon-name><tp:taxon-name-part taxon-name-part-type="genus" reg="Myrsine">Myrsine</tp:taxon-name-part> <tp:taxon-name-part taxon-name-part-type="species" reg="lanaiensis">lanaiensis</tp:taxon-name-part></tp:taxon-name></italic> Hillebr., <italic><tp:taxon-name><tp:taxon-name-part taxon-name-part-type="genus" reg="Myrsine">M.</tp:taxon-name-part> <tp:taxon-name-part taxon-name-part-type="species" reg="lessertiana">lessertiana</tp:taxon-name-part></tp:taxon-name></italic> A. DC., and <italic><tp:taxon-name><tp:taxon-name-part taxon-name-part-type="genus" reg="Myrsine">M.</tp:taxon-name-part> <tp:taxon-name-part taxon-name-part-type="species" reg="sandwicensis">sandwicensis</tp:taxon-name-part></tp:taxon-name></italic> A. DC.</p></tp:treatment-sec><tp:treatment-sec sec-type="biology" id="SECID0EAQCI"><title>Biology.</title><p>(Figs <xref ref-type="fig" rid="F11">10</xref>, <xref ref-type="fig" rid="F15">14B</xref>). The mine is initially spiral-shaped (Fig. <xref ref-type="fig" rid="F11">10B, C</xref>) and gradually expands as the larva feeds and the mine later gets the form of a blotch (Fig. <xref ref-type="fig" rid="F15">14B</xref>). The pupal cocoon is situated outside the mine, usually on leaf surface (Fig. <xref ref-type="fig" rid="F11">10D</xref>).</p></tp:treatment-sec><tp:treatment-sec sec-type="DNA barcoding" id="SECID0E1QCI"><title>DNA barcoding.</title><p>BIN <ext-link xmlns:xlink="http://www.w3.org/1999/xlink" ext-link-type="uri" xlink:href="http://www.boldsystems.org/index.php/Public_BarcodeCluster?clusteruri=BOLD:ADI5327" xlink:type="simple">BOLD:ADI5327</ext-link>. The two specimens sequenced for <abbrev xmlns:xlink="http://www.w3.org/1999/xlink" xlink:title="Cytochrome Oxidase 1" id="ABBRID0EARCI" xlink:type="simple">COI</abbrev> are from Maui and have a 0.17 p-distance between them, the p-distance to the nearest neighbor, <italic><tp:taxon-name><tp:taxon-name-part taxon-name-part-type="genus" reg="Philodoria">P.</tp:taxon-name-part> <tp:taxon-name-part taxon-name-part-type="species" reg="auromagnifica">auromagnifica</tp:taxon-name-part></tp:taxon-name></italic>, is 5.58%.</p></tp:treatment-sec><tp:treatment-sec sec-type="etymology" id="SECID0EPRCI"><title>Etymology.</title><p>The specific epithet is derived from the type locality, Kaua`ula (pronounced ‘cow-wa-u-la’) Valley, an important site for Hawaiian endemic plants and culturally and spiritually for Native Hawaiians.</p></tp:treatment-sec><tp:treatment-sec sec-type="remarks" id="SECID0EURCI"><title>Remarks.</title><p>
              <xref ref-type="bibr" rid="B11">Johns et al. (2016)</xref> collected larvae from <italic><tp:taxon-name><tp:taxon-name-part taxon-name-part-type="genus" reg="Myrsine">Myrsine</tp:taxon-name-part> <tp:taxon-name-part taxon-name-part-type="species" reg="lessertiana">lessertiana</tp:taxon-name-part></tp:taxon-name></italic> and <italic><tp:taxon-name><tp:taxon-name-part taxon-name-part-type="genus" reg="Myrsine">M.</tp:taxon-name-part> <tp:taxon-name-part taxon-name-part-type="species" reg="sandwicensis">sandwicensis</tp:taxon-name-part></tp:taxon-name></italic> in West Maui and identified the reared adult moths as <italic><tp:taxon-name><tp:taxon-name-part taxon-name-part-type="genus" reg="Philodoria">P.</tp:taxon-name-part> <tp:taxon-name-part taxon-name-part-type="species" reg="auromagnifica">auromagnifica</tp:taxon-name-part></tp:taxon-name></italic> (Coll. ID CJ-064 / GenBank accession no. <ext-link xmlns:xlink="http://www.w3.org/1999/xlink" ext-link-type="gen" xlink:href="KT982404" xlink:type="simple">KT982404</ext-link> and CJ-072 / <ext-link xmlns:xlink="http://www.w3.org/1999/xlink" ext-link-type="gen" xlink:href="KT982407" xlink:type="simple">KT982407</ext-link>). Comparison of adult morphology and larval behavior with other species shows that these moths belong to <italic><tp:taxon-name><tp:taxon-name-part taxon-name-part-type="genus" reg="Philodoria">P.</tp:taxon-name-part> <tp:taxon-name-part taxon-name-part-type="species" reg="kauaulaensis">kauaulaensis</tp:taxon-name-part></tp:taxon-name></italic> (Figs <xref ref-type="fig" rid="F11">10</xref>, <xref ref-type="fig" rid="F15">14</xref>). Unfortunately these specimens were sacrificed for molecular analysis, so that they cannot be added to the type series.</p></tp:treatment-sec><tp:treatment-sec><!--Section generated to contain objects referenced in tp:taxon-treatment.--><fig id="F6" position="float" orientation="portrait"><label>Figure 5.</label><caption><p>Forewing coloration and pattern of <italic><tp:taxon-name><tp:taxon-name-part taxon-name-part-type="genus" reg="Myrsine">Myrsine</tp:taxon-name-part></tp:taxon-name></italic>-feeding <italic><tp:taxon-name><tp:taxon-name-part taxon-name-part-type="genus" reg="Philodoria">Philodoria</tp:taxon-name-part></tp:taxon-name></italic> species. <bold>A–D</bold> <italic><tp:taxon-name><tp:taxon-name-part taxon-name-part-type="genus" reg="Philodoria">P.</tp:taxon-name-part> <tp:taxon-name-part taxon-name-part-type="species" reg="succedanea">succedanea</tp:taxon-name-part></tp:taxon-name></italic> <bold>E–H</bold> <italic><tp:taxon-name><tp:taxon-name-part taxon-name-part-type="genus" reg="Philodoria">P.</tp:taxon-name-part> <tp:taxon-name-part taxon-name-part-type="species" reg="auromagnifica">auromagnifica</tp:taxon-name-part></tp:taxon-name></italic> <bold>I, J</bold> <italic><tp:taxon-name><tp:taxon-name-part taxon-name-part-type="genus" reg="Philodoria">P.</tp:taxon-name-part> <tp:taxon-name-part taxon-name-part-type="species" reg="kauaulaensis">kauaulaensis</tp:taxon-name-part></tp:taxon-name></italic> <bold>K, L</bold> <italic><tp:taxon-name><tp:taxon-name-part taxon-name-part-type="genus" reg="Philodoria">P.</tp:taxon-name-part> <tp:taxon-name-part taxon-name-part-type="species" reg="kolea">kolea</tp:taxon-name-part></tp:taxon-name></italic>. <bold>A–C, E–G, K</bold> Hawai’i Volcanoes National Park. <bold>A</bold> Female SK622, leaf-dropper <bold>B</bold> Male SK625, leaf-dropper <bold>C</bold> Male SK633 <bold>D</bold> Paralectotype female 34320 Haleakala, Maui in <named-content xmlns:xlink="http://www.w3.org/1999/xlink" content-type="dwc:institutional_code" xlink:type="simple">BPBM</named-content> <bold>E</bold> Female SK624, non-leaf-dropper <bold>F</bold> Female SK623, non-leaf-dropper <bold>G</bold> Male SK805 <bold>H</bold> Female Z-XII-20-62-6 34143 Wailupe, Oahu, in <named-content xmlns:xlink="http://www.w3.org/1999/xlink" content-type="dwc:institutional_code" xlink:type="simple">BPBM</named-content> <bold>I, J</bold> Holotype female SK690 <bold>K</bold> Paratype female SK632 <bold>L</bold> Paratype female SK631. Scale bars: 1 mm.</p></caption><graphic xmlns:xlink="http://www.w3.org/1999/xlink" xlink:href="zookeys-773-109-g005.jpg" position="float" orientation="portrait" xlink:type="simple" id="oo_216047.jpg"/></fig><fig id="F8" position="float" orientation="portrait"><label>Figure 7.</label><caption><p>Genitalia of <italic><tp:taxon-name><tp:taxon-name-part taxon-name-part-type="genus" reg="Philodoria">Philodoria</tp:taxon-name-part></tp:taxon-name></italic>. <bold>E–I</bold> Female. <bold>A–D</bold> <italic><tp:taxon-name><tp:taxon-name-part taxon-name-part-type="genus" reg="Philodoria">P.</tp:taxon-name-part> <tp:taxon-name-part taxon-name-part-type="species" reg="kolea">kolea</tp:taxon-name-part></tp:taxon-name></italic> holotype male Hawaii SK851 <bold>E</bold> <italic><tp:taxon-name><tp:taxon-name-part taxon-name-part-type="genus" reg="Philodoria">P.</tp:taxon-name-part> <tp:taxon-name-part taxon-name-part-type="species" reg="succedanea">succedanea</tp:taxon-name-part></tp:taxon-name></italic> paralectotype Maui SK714 <bold>F</bold> <italic><tp:taxon-name><tp:taxon-name-part taxon-name-part-type="genus" reg="Philodoria">P.</tp:taxon-name-part> <tp:taxon-name-part taxon-name-part-type="species" reg="succedanea">succedanea</tp:taxon-name-part></tp:taxon-name></italic> leaf dropper Hawaii SK624 <bold>G</bold> <italic><tp:taxon-name><tp:taxon-name-part taxon-name-part-type="genus" reg="Philodoria">P.</tp:taxon-name-part> <tp:taxon-name-part taxon-name-part-type="species" reg="auromagnifica">auromagnifica</tp:taxon-name-part></tp:taxon-name></italic> non leaf dropper Hawaii SK623 <bold>H</bold> <italic><tp:taxon-name><tp:taxon-name-part taxon-name-part-type="genus" reg="Philodoria">P.</tp:taxon-name-part> <tp:taxon-name-part taxon-name-part-type="species" reg="kauaulaensis">kauaulaensis</tp:taxon-name-part></tp:taxon-name></italic> holotype SK690 <bold>I</bold> <italic><tp:taxon-name><tp:taxon-name-part taxon-name-part-type="genus" reg="Philodoria">P.</tp:taxon-name-part> <tp:taxon-name-part taxon-name-part-type="species" reg="kolea">kolea</tp:taxon-name-part></tp:taxon-name></italic> paratype Hawaii SK634. <bold>A</bold> Valva <bold>B</bold> Genital capsule lateral view <bold>C</bold> Genital capsule ventral view <bold>D</bold> Phallus lateral view</p></caption><graphic xmlns:xlink="http://www.w3.org/1999/xlink" xlink:href="zookeys-773-109-g007.jpg" position="float" orientation="portrait" xlink:type="simple" id="oo_216049.jpg"/></fig><fig id="F15" position="float" orientation="portrait"><label>Figure 14.</label><caption><p>Mine forms and characters of <italic><tp:taxon-name><tp:taxon-name-part taxon-name-part-type="genus" reg="Philodoria">Philodoria</tp:taxon-name-part></tp:taxon-name></italic> species and their <italic><tp:taxon-name><tp:taxon-name-part taxon-name-part-type="genus" reg="Myrsine">Myrsine</tp:taxon-name-part></tp:taxon-name></italic> host plants. A: long linear form via mid vein ; B: Spiral to blotch form; C, D: Serpentine form. <bold>A</bold> <italic><tp:taxon-name><tp:taxon-name-part taxon-name-part-type="genus" reg="Philodoria">P.</tp:taxon-name-part> <tp:taxon-name-part taxon-name-part-type="species" reg="succedanea">succedanea</tp:taxon-name-part></tp:taxon-name></italic> <bold>B</bold> <italic><tp:taxon-name><tp:taxon-name-part taxon-name-part-type="genus" reg="Philodoria">P.</tp:taxon-name-part> <tp:taxon-name-part taxon-name-part-type="species" reg="kauaulaensis">kauaulaensis</tp:taxon-name-part></tp:taxon-name></italic> <bold>C</bold> <italic><tp:taxon-name><tp:taxon-name-part taxon-name-part-type="genus" reg="Philodoria">P.</tp:taxon-name-part> <tp:taxon-name-part taxon-name-part-type="species" reg="auromagnifica">auromagnifica</tp:taxon-name-part></tp:taxon-name></italic> <bold>D</bold> <italic><tp:taxon-name><tp:taxon-name-part taxon-name-part-type="genus" reg="Philodoria">P.</tp:taxon-name-part> <tp:taxon-name-part taxon-name-part-type="species" reg="kolea">kolea</tp:taxon-name-part></tp:taxon-name></italic> <bold>A, C1–2, D</bold> <italic><tp:taxon-name><tp:taxon-name-part taxon-name-part-type="genus" reg="Myrsine">M.</tp:taxon-name-part> <tp:taxon-name-part taxon-name-part-type="species" reg="lessertiana">lessertiana</tp:taxon-name-part></tp:taxon-name></italic> <bold>D1, 2</bold> same collection of SKH-05-1 <bold>B1</bold> <italic><tp:taxon-name><tp:taxon-name-part taxon-name-part-type="genus" reg="Myrsine">M.</tp:taxon-name-part> <tp:taxon-name-part taxon-name-part-type="species" reg="lanaiensis">lanaiensis</tp:taxon-name-part></tp:taxon-name></italic>, same collection of CJ-381 <bold>B2</bold> <italic><tp:taxon-name><tp:taxon-name-part taxon-name-part-type="genus" reg="Myrsine">M.</tp:taxon-name-part> <tp:taxon-name-part taxon-name-part-type="species" reg="sandwicensis">sandwicensis</tp:taxon-name-part></tp:taxon-name></italic>, same collection of CJ-072 <bold>C3</bold> <italic><tp:taxon-name><tp:taxon-name-part taxon-name-part-type="genus" reg="Myrsine">M.</tp:taxon-name-part> <tp:taxon-name-part taxon-name-part-type="species" reg="wawraea">wawraea</tp:taxon-name-part></tp:taxon-name></italic>, CJ-148. <bold>A</bold> Molokai <bold>B</bold> Maui <bold>C1–2, D</bold> Hawaii <bold>C3</bold> Kauai.</p></caption><graphic xmlns:xlink="http://www.w3.org/1999/xlink" xlink:href="zookeys-773-109-g014.jpg" position="float" orientation="portrait" xlink:type="simple" id="oo_216056.jpg"/></fig></tp:treatment-sec><ref-list><ref id="B11"><mixed-citation xmlns:xlink="http://www.w3.org/1999/xlink" xlink:type="simple">
          <person-group><name name-style="western"><surname>Johns</surname><given-names>CA</given-names></name><name name-style="western"><surname>Moore</surname><given-names>MR</given-names></name><name name-style="western"><surname>Kawahara</surname><given-names>AY</given-names></name></person-group> (<year>2016</year>) <article-title>Molecular phylogeny, revised higher classification, and implications for conservation of endangered Hawaiian leaf-mining moths (<tp:taxon-name><tp:taxon-name-part taxon-name-part-type="order">Lepidoptera</tp:taxon-name-part></tp:taxon-name>: <tp:taxon-name><tp:taxon-name-part taxon-name-part-type="family">Gracillariidae</tp:taxon-name-part></tp:taxon-name>: <italic><tp:taxon-name><tp:taxon-name-part taxon-name-part-type="genus">Philodoria</tp:taxon-name-part></tp:taxon-name></italic>).</article-title> <source>Pacific Science</source> <volume>70</volume>(<issue>3</issue>): <fpage>361</fpage>–<lpage>372</lpage>. <ext-link xlink:type="simple" ext-link-type="doi" xlink:href="10.2984/70.3.7">https://doi.org/10.2984/70.3.7</ext-link></mixed-citation></ref></ref-list></tp:taxon-treatment>
