# Supplementary material for: Hawaiian Philodoria (Lepidoptera, Gracillariidae, Ornixolinae) leaf mining moths on Myrsine (Primulaceae): two new species and biological data
Source: Zookeys. 2018 Jul 9;(773):109–41. doi: 10.3897/zookeys.773.21690 (PMC6048178; doi:10.3897/zookeys.773.21690)
Supplement: XML Treatment for Philodoria auromagnifica [file zookeys.773.21690-treatment3.xml]

<!DOCTYPE tp:taxon-treatment
  PUBLIC "-//TaxonX//DTD Taxonomic Treatment Publishing DTD v0 20100105//EN" "tax-treatment-NSO.dtd">
<tp:taxon-treatment xmlns:tp="http://www.plazi.org/taxpub"><tp:treatment-meta><kwd-group><label>Taxon classification</label><kwd><named-content xmlns:xlink="http://www.w3.org/1999/xlink" content-type="kingdom">Animalia</named-content></kwd><kwd><named-content xmlns:xlink="http://www.w3.org/1999/xlink" content-type="order">Lepidoptera</named-content></kwd><kwd><named-content xmlns:xlink="http://www.w3.org/1999/xlink" content-type="family">Gracillariidae</named-content></kwd></kwd-group><mixed-citation publication-type="journal"><person-group><name><surname>Kobayashi</surname><given-names>Shigeki</given-names></name><name><surname>Johns</surname><given-names>Chris A.</given-names></name><name><surname>Lopez-Vaamonde</surname><given-names>Carlos</given-names></name><name><surname>Camiel Doorenweerd</surname><given-names/></name><name><surname>Kawakita</surname><given-names>Atsushi</given-names></name><name><surname>Ohshima</surname><given-names>Issei</given-names></name><name><surname>Lees</surname><given-names>David C.</given-names></name><name><surname>Hanabergh</surname><given-names>Sofia</given-names></name><name><surname>Kawahara</surname><given-names>Akito Y.</given-names></name></person-group><article-title>Hawaiian <italic><tp:taxon-name><tp:taxon-name-part taxon-name-part-type="genus" reg="Philodoria">Philodoria</tp:taxon-name-part></tp:taxon-name></italic> (<tp:taxon-name><tp:taxon-name-part taxon-name-part-type="order">Lepidoptera</tp:taxon-name-part></tp:taxon-name>, <tp:taxon-name><tp:taxon-name-part taxon-name-part-type="family">Gracillariidae</tp:taxon-name-part></tp:taxon-name>, <tp:taxon-name><tp:taxon-name-part taxon-name-part-type="subfamily">Ornixolinae</tp:taxon-name-part></tp:taxon-name>) leaf mining moths on <italic><tp:taxon-name><tp:taxon-name-part taxon-name-part-type="genus" reg="Myrsine">Myrsine</tp:taxon-name-part></tp:taxon-name></italic> (<tp:taxon-name><tp:taxon-name-part taxon-name-part-type="family">Primulaceae</tp:taxon-name-part></tp:taxon-name>): two new species and biological data</article-title><source>Zookeys</source><day>9</day><month>7</month><year>2018</year><volume>2018</volume><issue>773</issue><fpage>109</fpage><lpage>141</lpage><pub-id pub-id-type="doi">10.3897/zookeys.773.21690</pub-id></mixed-citation></tp:treatment-meta><tp:nomenclature><tp:taxon-name>
              <tp:taxon-name-part taxon-name-part-type="genus" reg="Philodoria">Philodoria</tp:taxon-name-part>
              <tp:taxon-name-part taxon-name-part-type="species" reg="auromagnifica">auromagnifica</tp:taxon-name-part>
            </tp:taxon-name><tp:taxon-authority>Walsingham, 1907</tp:taxon-authority><xref ref-type="fig" rid="F3">Figs 2E, F</xref><xref ref-type="fig" rid="F6">, 5E–H</xref><xref ref-type="fig" rid="F7">, 6E–H</xref><xref ref-type="fig" rid="F8">, 7G</xref><xref ref-type="fig" rid="F9">, 8B</xref><xref ref-type="fig" rid="F12">, 11</xref><xref ref-type="fig" rid="F15">, 14C</xref><tp:nomenclature-citation-list><tp:nomenclature-citation><tp:taxon-name>
                  <tp:taxon-name-part taxon-name-part-type="genus" reg="Philodoria">Philodoria</tp:taxon-name-part> <tp:taxon-name-part taxon-name-part-type="species" reg="auromagnifica">auromagnifica</tp:taxon-name-part></tp:taxon-name><comment>Walsingham, 1907: 718, pl. 25, fig. 20; <xref ref-type="bibr" rid="B26">Swezey 1913b</xref>: 223.</comment></tp:nomenclature-citation><tp:nomenclature-citation><tp:taxon-name>
                  <tp:taxon-name-part taxon-name-part-type="genus" reg="Philodoria">Philodoria</tp:taxon-name-part> (<tp:taxon-name-part taxon-name-part-type="subgenus" reg="Philodoria">Philodoria</tp:taxon-name-part>) <tp:taxon-name-part taxon-name-part-type="species" reg="auromagnifica">auromagnifica</tp:taxon-name-part></tp:taxon-name><comment>Walsingham, 1907: <xref ref-type="bibr" rid="B39">Zimmerman 1978</xref>: 695, figs 461, 468, 474.</comment></tp:nomenclature-citation></tp:nomenclature-citation-list></tp:nomenclature><tp:treatment-sec sec-type="type locality" id="SECID0EZWCI"><title>Type locality.</title><p>mountains, 2000 ft near Honolulu (Oahu).</p></tp:treatment-sec><tp:treatment-sec sec-type="type material" id="SECID0E5WCI"><title>Type material.</title><p>Holotype ♂, Mts. 2000 ft near Honolulu, Oahu, 25.x.1892, Perkins. 25857|BM slide no. 472|Walsingham Collection. 1910–427.|NHMUK010305330| in <named-content xmlns:xlink="http://www.w3.org/1999/xlink" content-type="dwc:institutional_code" xlink:type="simple">NHMUK</named-content>. This species was described based on a single specimen from Oahu. The ‘type’ specimen, designated by Walsingham is here thus the holotype following article 73.1.2 (<xref ref-type="bibr" rid="B9">ICZN 1999</xref>).</p></tp:treatment-sec><tp:treatment-sec sec-type="material" id="SECID0ENXCI"><title>Additional material.</title><p>22 (8♂ 11♀ 3 unsexed)</p><p>Kauai Is: 1♂, Mt. Kahili, 18.vi.2013 (stored), N. Tangalin leg., Nat Collection, host: <italic><tp:taxon-name><tp:taxon-name-part taxon-name-part-type="genus" reg="Myrsine">M.</tp:taxon-name-part> <tp:taxon-name-part taxon-name-part-type="species" reg="wawraea">wawraea</tp:taxon-name-part></tp:taxon-name></italic>, CJ-148, SK689♂ in <named-content xmlns:xlink="http://www.w3.org/1999/xlink" content-type="dwc:institutional_code" xlink:type="simple">BPBM</named-content>; 1♀, 4000 ft, Kokee State Park, Kahuamaa Flat, 21.viii.1973|K. &amp; E. Sattler, BM1973-498|BMNH(E)1621087|<italic><tp:taxon-name><tp:taxon-name-part taxon-name-part-type="genus" reg="Philodoria">Philodoria</tp:taxon-name-part></tp:taxon-name></italic> sp. 5 (Kauai) Sattler coll. Colour slide 67, D.C. Lees Sep 2016 in <named-content xmlns:xlink="http://www.w3.org/1999/xlink" content-type="dwc:institutional_code" xlink:type="simple">NHMUK</named-content>; 1♂, same data labels as last specimen but 28.viii.1973|67|BMNH(E)1621087; 2 unsexed, Kauai, 3600’, Kokee State Park Kaumuohua Ridge (Milolii Ridge Rd) 1.vii.1982|K. &amp; E. Sattler, BM1982-342| BMNH(E)1621081; same data, but BMNH(E)1621088; 1♂, Kauai, 3800’, Kokee State Park Kumuwela Ridge Waininiua Trail 24,vi.1982|K. &amp; E. Sattler, BM1982-342|BMNH(E)1621091.</p><p>Oahu Is: 1♂, Kahana, 1.i.1928, O.H. Swezey Collector, “<italic><tp:taxon-name><tp:taxon-name-part taxon-name-part-type="genus" reg="Suttonia">Suttonia</tp:taxon-name-part></tp:taxon-name></italic>“(= <italic><tp:taxon-name><tp:taxon-name-part taxon-name-part-type="genus" reg="Myrsine">Myrsine</tp:taxon-name-part></tp:taxon-name></italic>), Z-XII-20-62-5♂, <named-content xmlns:xlink="http://www.w3.org/1999/xlink" content-type="dwc:institutional_code" xlink:type="simple">BPBM</named-content> no. 34142 in <named-content xmlns:xlink="http://www.w3.org/1999/xlink" content-type="dwc:institutional_code" xlink:type="simple">BPBM</named-content>; 2♀, Olympus, Coll. O.H.S, ex <italic><tp:taxon-name><tp:taxon-name-part taxon-name-part-type="genus" reg="Myrsine">Myrsine</tp:taxon-name-part></tp:taxon-name></italic>, 33, J.F.G.C. #3801♀ in <named-content xmlns:xlink="http://www.w3.org/1999/xlink" content-type="dwc:institutional_code" xlink:type="simple">USNM</named-content>. 1♀, Wailupe, 11.i.1925, O.H. Swezey Collector, “<italic><tp:taxon-name><tp:taxon-name-part taxon-name-part-type="genus" reg="Suttonia">Suttonia</tp:taxon-name-part></tp:taxon-name></italic>“(= <italic><tp:taxon-name><tp:taxon-name-part taxon-name-part-type="genus" reg="Myrsine">Myrsine</tp:taxon-name-part></tp:taxon-name></italic>), Z-XII-20-62-6♀, 34143 in <named-content xmlns:xlink="http://www.w3.org/1999/xlink" content-type="dwc:institutional_code" xlink:type="simple">BPBM</named-content>.</p><p>Molokai Is, in <named-content xmlns:xlink="http://www.w3.org/1999/xlink" content-type="dwc:institutional_code" xlink:type="simple">BPBM</named-content>: 1 unsexed, Kawela, 3700ft, 23.xii.1925, O.H. Swezey Collector, “<italic><tp:taxon-name><tp:taxon-name-part taxon-name-part-type="genus" reg="Suttonia">Suttonia</tp:taxon-name-part></tp:taxon-name></italic>”(= <italic><tp:taxon-name><tp:taxon-name-part taxon-name-part-type="genus" reg="Myrsine">Myrsine</tp:taxon-name-part></tp:taxon-name></italic>), 34144;1♂, Kamakou Boardwalk, 24.i.2014 (stored), C.A. Johns leg., host: <italic><tp:taxon-name><tp:taxon-name-part taxon-name-part-type="genus" reg="Myrsine">M.</tp:taxon-name-part> <tp:taxon-name-part taxon-name-part-type="species" reg="lessertiana">lessertiana</tp:taxon-name-part></tp:taxon-name></italic>, 18.xii.2013, CJ-241, SK768♂ in <named-content xmlns:xlink="http://www.w3.org/1999/xlink" content-type="dwc:institutional_code" xlink:type="simple">BPBM</named-content>.</p><p>Hawaii Is., Hawai’i Volcanoes National Park, host: <italic><tp:taxon-name><tp:taxon-name-part taxon-name-part-type="genus" reg="Myrsine">M.</tp:taxon-name-part> <tp:taxon-name-part taxon-name-part-type="species" reg="lessertiana">lessertiana</tp:taxon-name-part></tp:taxon-name></italic> in <named-content xmlns:xlink="http://www.w3.org/1999/xlink" content-type="dwc:institutional_code" xlink:type="simple">BPBM</named-content>: 2♀, A. Kawakita leg., “Non-leaf-dropper”, 25.iv.2016 (larva), SK622♀, SK623♀; 3♂ 4♀, 17–24.v.2016 em., A.Y. Kawahara leg., 27&amp;29.iv.2016 (Cocoon &amp; larva), SKH-10, SK802♀, SKH-13, SK805♂, AYK0002, SK806♂, HILO053, SK800♂, HILO054, SK811♀, HILO059, SK810♀; 1♀, Lava tube, 15.v.2016 em., C.L.-Vaamonde &amp; C. Doorenweerd leg., 22.iv.2016, HILO020/AYK0001, SK809♀.</p></tp:treatment-sec><tp:treatment-sec sec-type="diagnosis" id="SECID0EA3CI"><title>Diagnosis.</title><p>This species is very similar to <italic><tp:taxon-name><tp:taxon-name-part taxon-name-part-type="genus" reg="Philodoria">P.</tp:taxon-name-part> <tp:taxon-name-part taxon-name-part-type="species" reg="succedanea">succedanea</tp:taxon-name-part></tp:taxon-name></italic>, but recognizable by the dark brownish orange patches and brownish orange basal patch in the forewing; a fuscous patch with dark orangish scales in the apical portion (Table <xref ref-type="table" rid="T4">4</xref>; Figs <xref ref-type="fig" rid="F3">2E, F</xref>, <xref ref-type="fig" rid="F6">5E–H</xref>); in the male genitalia by the rather long valva narrowing in the middle, vinculum large, inflexed on the ventral side, broad and straight saccus (Fig. <xref ref-type="fig" rid="F7">6E–G</xref>); in the female genitalia by signa with rather blunt spines (Fig. <xref ref-type="fig" rid="F8">7G</xref>). See also diagnosis of <italic><tp:taxon-name><tp:taxon-name-part taxon-name-part-type="genus" reg="Philodoria">P.</tp:taxon-name-part> <tp:taxon-name-part taxon-name-part-type="species" reg="succedanea">succedanea</tp:taxon-name-part></tp:taxon-name></italic>.</p></tp:treatment-sec><tp:treatment-sec sec-type="redescription" id="SECID0EQ4CI"><title>Redescription.</title><p>
              <bold>Adult</bold> (Fig. <xref ref-type="fig" rid="F3">2E, F</xref>). Wingspan 8 mm in holotype, 7–9 mm in other specimens; forewing length 3.5 mm in holotype, 3.2–3.9 mm in others. Head and frons dark steely fuscous; maxillary palpus reduced; labial palpus ochreous to brown. Antenna dark fuscous. Thorax: dark brownish orange, becoming fuscous posteriorly. Forewing shiny, metallic bronze with dark brownish orange patches: a large one at base bordered with black ground color (Figs <xref ref-type="fig" rid="F3">2E, F</xref>, <xref ref-type="fig" rid="F6">5E, F, H</xref>), sometimes missing orange color (Fig. <xref ref-type="fig" rid="F9">8B</xref>); an oblique transverse fascia before the middle of wing, bordered with black ground color, sometimes missing orange color (Fig. <xref ref-type="fig" rid="F12">11A</xref>); a large transverse patch after the middle to costal 3/4, narrowing greatly in the dorsum, extending to dorsal 2/3, containing a white costal spot; one white color band on the middle of the first bronze color band, others on both extremities of second and third bands; a fuscous patch mixed with dark brownish orange scales extending toward the termen and apex with a black apical spot; cilia shiny, dark bronze grey. Hindwing dark tawny fuscous. Abdomen and legs fuscous above, white beneath.</p><fig id="F12" position="float" orientation="portrait"><label>Figure 11.</label><caption><p>Biology of <italic><tp:taxon-name><tp:taxon-name-part taxon-name-part-type="genus" reg="Philodoria">Philodoria</tp:taxon-name-part> <tp:taxon-name-part taxon-name-part-type="species" reg="auromagnifica">auromagnifica</tp:taxon-name-part></tp:taxon-name></italic> with its hostplant. <bold>A</bold> Resting posture of adult male, host: <italic><tp:taxon-name><tp:taxon-name-part taxon-name-part-type="genus" reg="Myrsine">Myrsine</tp:taxon-name-part> <tp:taxon-name-part taxon-name-part-type="species" reg="wawraea">wawraea</tp:taxon-name-part></tp:taxon-name></italic> Kauai CJ-148 <bold>B, C</bold> Later mine, host: <italic><tp:taxon-name><tp:taxon-name-part taxon-name-part-type="genus" reg="Myrsine">M.</tp:taxon-name-part> <tp:taxon-name-part taxon-name-part-type="species" reg="lessertiana">lessertiana</tp:taxon-name-part></tp:taxon-name></italic> Hawai’i Volcanoes National Park, Hawaii.</p></caption><graphic xmlns:xlink="http://www.w3.org/1999/xlink" xlink:href="zookeys-773-109-g011.jpg" position="float" orientation="portrait" xlink:type="simple" id="oo_216053.jpg"/></fig><p>
              <bold>Male genitalia</bold> (Fig. <xref ref-type="fig" rid="F7">6E–L</xref>) (n = 5). Capsule 940–980 µm. Tegumen 540–580 µm long. Similar to <italic><tp:taxon-name><tp:taxon-name-part taxon-name-part-type="genus" reg="Philodoria">P.</tp:taxon-name-part> <tp:taxon-name-part taxon-name-part-type="species" reg="succedanea">succedanea</tp:taxon-name-part></tp:taxon-name></italic> except tegumen 1.2× length of valva; valva 460–480 µm long, broad and slightly narrowing in the middle (Fig. <xref ref-type="fig" rid="F7">6E, I</xref>); vinculum large, inflexed on the ventral side (Fig. <xref ref-type="fig" rid="F7">6G, K</xref>); saccus 300 µm long, broad and straight (Fig. <xref ref-type="fig" rid="F7">6F</xref>).</p><p>
              <bold>Female genitalia</bold> (Fig. <xref ref-type="fig" rid="F8">7G</xref>) (n = 7). Similar to <italic><tp:taxon-name><tp:taxon-name-part taxon-name-part-type="genus" reg="Philodoria">P.</tp:taxon-name-part> <tp:taxon-name-part taxon-name-part-type="species" reg="succedanea">succedanea</tp:taxon-name-part></tp:taxon-name></italic>, but different in having rather slender tapering antrum and rather blunt spines on the signa.</p></tp:treatment-sec><tp:treatment-sec sec-type="distribution" id="SECID0EQBDI"><title>Distribution.</title><p>Kauai: new record, Oahu (Walsingham 1907), Molokai (<xref ref-type="bibr" rid="B32">Swezey and Bryan 1929</xref>), and Hawaii (Big Island) (<xref ref-type="bibr" rid="B39">Zimmerman 1978</xref>).</p></tp:treatment-sec><tp:treatment-sec sec-type="host" id="SECID0E5BDI"><title>Host plants.</title><p>
              <tp:taxon-name><tp:taxon-name-part taxon-name-part-type="family">Primulaceae</tp:taxon-name-part></tp:taxon-name>: <italic><tp:taxon-name><tp:taxon-name-part taxon-name-part-type="genus" reg="Myrsine">Myrsine</tp:taxon-name-part></tp:taxon-name></italic> sp. (<xref ref-type="bibr" rid="B25">Swezey 1913a</xref>), <italic><tp:taxon-name><tp:taxon-name-part taxon-name-part-type="genus" reg="Myrsine">M.</tp:taxon-name-part> <tp:taxon-name-part taxon-name-part-type="species" reg="lessertiana">lessertiana</tp:taxon-name-part></tp:taxon-name></italic> A. DC. and <italic><tp:taxon-name><tp:taxon-name-part taxon-name-part-type="genus" reg="Myrsine">M.</tp:taxon-name-part> <tp:taxon-name-part taxon-name-part-type="species" reg="sandwicensis">sandwicensis</tp:taxon-name-part></tp:taxon-name></italic> A. DC. (<xref ref-type="bibr" rid="B11">Johns et al 2016</xref>), <italic><tp:taxon-name><tp:taxon-name-part taxon-name-part-type="genus" reg="Myrsine">M.</tp:taxon-name-part> <tp:taxon-name-part taxon-name-part-type="species" reg="wawraea">wawraea</tp:taxon-name-part></tp:taxon-name></italic> (Mez) Hosaka: new record.</p></tp:treatment-sec><tp:treatment-sec sec-type="biology" id="SECID0EZDDI"><title>Biology.</title><p>(Figs <xref ref-type="fig" rid="F9">8B</xref>, <xref ref-type="fig" rid="F12">11</xref>, <xref ref-type="fig" rid="F15">14C</xref>). The larvae mine the adaxial side of leaves of <italic><tp:taxon-name><tp:taxon-name-part taxon-name-part-type="genus" reg="Myrsine">Myrsine</tp:taxon-name-part></tp:taxon-name></italic> species, forming a long serpentine mine (Fig. <xref ref-type="fig" rid="F12">11B</xref>) and gradually expanding as they feed (Figs <xref ref-type="fig" rid="F12">11C</xref>, <xref ref-type="fig" rid="F15">14C2, C3</xref>). Old mines are ocherous to brown in coloration (Fig. <xref ref-type="fig" rid="F15">14C1</xref>). There were usually one to two mines per leaf (Fig. <xref ref-type="fig" rid="F12">11B</xref>). The pupal cocoon is prepared outside the mine, on either surface of the leaf, and one was found on the bark of the host.</p></tp:treatment-sec><tp:treatment-sec sec-type="DNA barcoding" id="SECID0EGFDI"><title>DNA barcoding.</title><p>BIN <ext-link xmlns:xlink="http://www.w3.org/1999/xlink" ext-link-type="uri" xlink:href="http://www.boldsystems.org/index.php/Public_BarcodeCluster?clusteruri=BOLD:ADD6965" xlink:type="simple">BOLD:ADD6965</ext-link>. The two specimens sequenced for <abbrev xmlns:xlink="http://www.w3.org/1999/xlink" xlink:title="Cytochrome Oxidase 1" id="ABBRID0EMFDI" xlink:type="simple">COI</abbrev> are from Hawaii and diverge by 0.31%, whereas the p-distance to the nearest neighbor, <italic><tp:taxon-name><tp:taxon-name-part taxon-name-part-type="genus" reg="Philodoria">P.</tp:taxon-name-part> <tp:taxon-name-part taxon-name-part-type="species" reg="kauaulaensis">kauaulaensis</tp:taxon-name-part></tp:taxon-name></italic>, is 5.58%.</p></tp:treatment-sec><tp:treatment-sec sec-type="Parasitoids" id="SECID0E2FDI"><title>Parasitoids.</title><p>
              <italic><tp:taxon-name><tp:taxon-name-part taxon-name-part-type="genus" reg="Euderus">Euderus</tp:taxon-name-part> <tp:taxon-name-part taxon-name-part-type="species" reg="metallicus">metallicus</tp:taxon-name-part></tp:taxon-name></italic> (Ashmead, 1901), <tp:taxon-name><tp:taxon-name-part taxon-name-part-type="family">Eulophidae</tp:taxon-name-part></tp:taxon-name> (<xref ref-type="bibr" rid="B39">Zimmerman 1978</xref>).</p></tp:treatment-sec><tp:treatment-sec sec-type="remarks" id="SECID0EVGDI"><title>Remarks.</title><p>We collected <italic><tp:taxon-name><tp:taxon-name-part taxon-name-part-type="genus" reg="Philodoria">Philodoria</tp:taxon-name-part></tp:taxon-name></italic> leaf mines from <italic><tp:taxon-name><tp:taxon-name-part taxon-name-part-type="genus" reg="Myrsine">Myrsine</tp:taxon-name-part></tp:taxon-name></italic> plants on Kauai Island (See also remarks for <italic><tp:taxon-name><tp:taxon-name-part taxon-name-part-type="genus" reg="Philodoria">P.</tp:taxon-name-part> <tp:taxon-name-part taxon-name-part-type="species" reg="succedanea">succedanea</tp:taxon-name-part></tp:taxon-name></italic>), only one male adult identified as <italic><tp:taxon-name><tp:taxon-name-part taxon-name-part-type="genus" reg="Philodoria">P.</tp:taxon-name-part> <tp:taxon-name-part taxon-name-part-type="species" reg="auromagnifica">auromagnifica</tp:taxon-name-part></tp:taxon-name></italic> emerged from a larva that fed on <italic><tp:taxon-name><tp:taxon-name-part taxon-name-part-type="genus" reg="Myrsine">M.</tp:taxon-name-part> <tp:taxon-name-part taxon-name-part-type="species" reg="wawraea">wawraea</tp:taxon-name-part></tp:taxon-name></italic> (Fig. <xref ref-type="fig" rid="F15">14C3</xref>). The Kauai specimens have a black second transverse fascia (Fig. <xref ref-type="fig" rid="F12">11A</xref>), but male genital variation that we observed appears to be intraspecific (Fig. <xref ref-type="fig" rid="F7">6I–L</xref>). Some specimens have a oblong valva which narrows in the middle (Fig. <xref ref-type="fig" rid="F7">6I</xref>), while others have a long tegumen about same length of valva, and slender vinculum and saccus in ventral view (Fig. <xref ref-type="fig" rid="F7">6J, K</xref>). We notice some wing pattern variation between islands, particularly in the extent of the orange forewing markings, and detailed DNA barcoding in future may prove revealing as regard the integrity of this species as we recognize it here. Two barcoded specimens collected from Hawaii (Big) Island (<named-content xmlns:xlink="http://www.w3.org/1999/xlink" content-type="dwc:institutional_code" xlink:type="simple">RMNH</named-content>.5013750, CLV6240) belong to the same BIN (<ext-link xmlns:xlink="http://www.w3.org/1999/xlink" ext-link-type="uri" xlink:href="http://www.boldsystems.org/index.php/Public_BarcodeCluster?clusteruri=BOLD:ADD6965" xlink:type="simple">BOLD:ADD6965</ext-link>).</p></tp:treatment-sec><tp:treatment-sec><!--Section generated to contain objects referenced in tp:taxon-treatment.--><fig id="F3" position="float" orientation="portrait"><label>Figure 2.</label><caption><p>Adults of <italic><tp:taxon-name><tp:taxon-name-part taxon-name-part-type="genus" reg="Myrsine">Myrsine</tp:taxon-name-part></tp:taxon-name></italic>-feeding <italic><tp:taxon-name><tp:taxon-name-part taxon-name-part-type="genus" reg="Philodoria">Philodoria</tp:taxon-name-part></tp:taxon-name></italic> species. <bold>A–D</bold> <italic><tp:taxon-name><tp:taxon-name-part taxon-name-part-type="genus" reg="Philodoria">P.</tp:taxon-name-part> <tp:taxon-name-part taxon-name-part-type="species" reg="succedanea">succedanea</tp:taxon-name-part></tp:taxon-name></italic> Walsingham, 1907 <bold>A</bold> Lectotype female <bold>B</bold> Paralectotype male <bold>C</bold> Paralectotype female <bold>D</bold> Male Lanai <bold>E–F</bold> <italic><tp:taxon-name><tp:taxon-name-part taxon-name-part-type="genus" reg="Philodoria">P.</tp:taxon-name-part> <tp:taxon-name-part taxon-name-part-type="species" reg="auromagnifica">auromagnifica</tp:taxon-name-part></tp:taxon-name></italic> Walsingham, 1907 <bold>E</bold> Holotype male <bold>F</bold> Female Kauai. Scale bar: 1 mm.</p></caption><graphic xmlns:xlink="http://www.w3.org/1999/xlink" xlink:href="zookeys-773-109-g002.jpg" position="float" orientation="portrait" xlink:type="simple" id="oo_216044.jpg"/></fig><fig id="F6" position="float" orientation="portrait"><label>Figure 5.</label><caption><p>Forewing coloration and pattern of <italic><tp:taxon-name><tp:taxon-name-part taxon-name-part-type="genus" reg="Myrsine">Myrsine</tp:taxon-name-part></tp:taxon-name></italic>-feeding <italic><tp:taxon-name><tp:taxon-name-part taxon-name-part-type="genus" reg="Philodoria">Philodoria</tp:taxon-name-part></tp:taxon-name></italic> species. <bold>A–D</bold> <italic><tp:taxon-name><tp:taxon-name-part taxon-name-part-type="genus" reg="Philodoria">P.</tp:taxon-name-part> <tp:taxon-name-part taxon-name-part-type="species" reg="succedanea">succedanea</tp:taxon-name-part></tp:taxon-name></italic> <bold>E–H</bold> <italic><tp:taxon-name><tp:taxon-name-part taxon-name-part-type="genus" reg="Philodoria">P.</tp:taxon-name-part> <tp:taxon-name-part taxon-name-part-type="species" reg="auromagnifica">auromagnifica</tp:taxon-name-part></tp:taxon-name></italic> <bold>I, J</bold> <italic><tp:taxon-name><tp:taxon-name-part taxon-name-part-type="genus" reg="Philodoria">P.</tp:taxon-name-part> <tp:taxon-name-part taxon-name-part-type="species" reg="kauaulaensis">kauaulaensis</tp:taxon-name-part></tp:taxon-name></italic> <bold>K, L</bold> <italic><tp:taxon-name><tp:taxon-name-part taxon-name-part-type="genus" reg="Philodoria">P.</tp:taxon-name-part> <tp:taxon-name-part taxon-name-part-type="species" reg="kolea">kolea</tp:taxon-name-part></tp:taxon-name></italic>. <bold>A–C, E–G, K</bold> Hawai’i Volcanoes National Park. <bold>A</bold> Female SK622, leaf-dropper <bold>B</bold> Male SK625, leaf-dropper <bold>C</bold> Male SK633 <bold>D</bold> Paralectotype female 34320 Haleakala, Maui in <named-content xmlns:xlink="http://www.w3.org/1999/xlink" content-type="dwc:institutional_code" xlink:type="simple">BPBM</named-content> <bold>E</bold> Female SK624, non-leaf-dropper <bold>F</bold> Female SK623, non-leaf-dropper <bold>G</bold> Male SK805 <bold>H</bold> Female Z-XII-20-62-6 34143 Wailupe, Oahu, in <named-content xmlns:xlink="http://www.w3.org/1999/xlink" content-type="dwc:institutional_code" xlink:type="simple">BPBM</named-content> <bold>I, J</bold> Holotype female SK690 <bold>K</bold> Paratype female SK632 <bold>L</bold> Paratype female SK631. Scale bars: 1 mm.</p></caption><graphic xmlns:xlink="http://www.w3.org/1999/xlink" xlink:href="zookeys-773-109-g005.jpg" position="float" orientation="portrait" xlink:type="simple" id="oo_216047.jpg"/></fig><fig id="F7" position="float" orientation="portrait"><label>Figure 6.</label><caption><p>Male genitalia of <italic><tp:taxon-name><tp:taxon-name-part taxon-name-part-type="genus" reg="Philodoria">Philodoria</tp:taxon-name-part></tp:taxon-name></italic>. <bold>A–D</bold> <italic><tp:taxon-name><tp:taxon-name-part taxon-name-part-type="genus" reg="Philodoria">P.</tp:taxon-name-part> <tp:taxon-name-part taxon-name-part-type="species" reg="succedanea">succedanea</tp:taxon-name-part></tp:taxon-name></italic> Maui SK641 <bold>E–H</bold> <italic><tp:taxon-name><tp:taxon-name-part taxon-name-part-type="genus" reg="Philodoria">P.</tp:taxon-name-part> <tp:taxon-name-part taxon-name-part-type="species" reg="auromagnifica">auromagnifica</tp:taxon-name-part></tp:taxon-name></italic> Hawaii SK800 <bold>I–L</bold> <italic><tp:taxon-name><tp:taxon-name-part taxon-name-part-type="genus" reg="Philodoria">P.</tp:taxon-name-part> <tp:taxon-name-part taxon-name-part-type="species" reg="auromagnifica">auromagnifica</tp:taxon-name-part></tp:taxon-name></italic> Kauai SK689 <bold>A, E, I</bold> Left valva <bold>B, F, J</bold> Genital capsule lateral view <bold>C</bold> Genital capsule with left valva ventral view <bold>G, K</bold> Genital capsule ventral view <bold>D, H, L</bold> Phallus lateral view. Abbreviations: co: cornuti; gn: gnathos; sa: saccus; ss: subscaphium; ta: tuba analis; te: tegumen; va: valva; vi: vinculum.</p></caption><graphic xmlns:xlink="http://www.w3.org/1999/xlink" xlink:href="zookeys-773-109-g006.jpg" position="float" orientation="portrait" xlink:type="simple" id="oo_216048.jpg"/></fig><fig id="F8" position="float" orientation="portrait"><label>Figure 7.</label><caption><p>Genitalia of <italic><tp:taxon-name><tp:taxon-name-part taxon-name-part-type="genus" reg="Philodoria">Philodoria</tp:taxon-name-part></tp:taxon-name></italic>. <bold>E–I</bold> Female. <bold>A–D</bold> <italic><tp:taxon-name><tp:taxon-name-part taxon-name-part-type="genus" reg="Philodoria">P.</tp:taxon-name-part> <tp:taxon-name-part taxon-name-part-type="species" reg="kolea">kolea</tp:taxon-name-part></tp:taxon-name></italic> holotype male Hawaii SK851 <bold>E</bold> <italic><tp:taxon-name><tp:taxon-name-part taxon-name-part-type="genus" reg="Philodoria">P.</tp:taxon-name-part> <tp:taxon-name-part taxon-name-part-type="species" reg="succedanea">succedanea</tp:taxon-name-part></tp:taxon-name></italic> paralectotype Maui SK714 <bold>F</bold> <italic><tp:taxon-name><tp:taxon-name-part taxon-name-part-type="genus" reg="Philodoria">P.</tp:taxon-name-part> <tp:taxon-name-part taxon-name-part-type="species" reg="succedanea">succedanea</tp:taxon-name-part></tp:taxon-name></italic> leaf dropper Hawaii SK624 <bold>G</bold> <italic><tp:taxon-name><tp:taxon-name-part taxon-name-part-type="genus" reg="Philodoria">P.</tp:taxon-name-part> <tp:taxon-name-part taxon-name-part-type="species" reg="auromagnifica">auromagnifica</tp:taxon-name-part></tp:taxon-name></italic> non leaf dropper Hawaii SK623 <bold>H</bold> <italic><tp:taxon-name><tp:taxon-name-part taxon-name-part-type="genus" reg="Philodoria">P.</tp:taxon-name-part> <tp:taxon-name-part taxon-name-part-type="species" reg="kauaulaensis">kauaulaensis</tp:taxon-name-part></tp:taxon-name></italic> holotype SK690 <bold>I</bold> <italic><tp:taxon-name><tp:taxon-name-part taxon-name-part-type="genus" reg="Philodoria">P.</tp:taxon-name-part> <tp:taxon-name-part taxon-name-part-type="species" reg="kolea">kolea</tp:taxon-name-part></tp:taxon-name></italic> paratype Hawaii SK634. <bold>A</bold> Valva <bold>B</bold> Genital capsule lateral view <bold>C</bold> Genital capsule ventral view <bold>D</bold> Phallus lateral view</p></caption><graphic xmlns:xlink="http://www.w3.org/1999/xlink" xlink:href="zookeys-773-109-g007.jpg" position="float" orientation="portrait" xlink:type="simple" id="oo_216049.jpg"/></fig><fig id="F9" position="float" orientation="portrait"><label>Figure 8.</label><caption><p>Resting posture of adult <italic><tp:taxon-name><tp:taxon-name-part taxon-name-part-type="genus" reg="Philodoria">Philodoria</tp:taxon-name-part></tp:taxon-name></italic>. <bold>A</bold> <italic><tp:taxon-name><tp:taxon-name-part taxon-name-part-type="genus" reg="Philodoria">P.</tp:taxon-name-part> <tp:taxon-name-part taxon-name-part-type="species" reg="succedanea">succedanea</tp:taxon-name-part></tp:taxon-name></italic> Waikamoi Maui <bold>B</bold> <italic><tp:taxon-name><tp:taxon-name-part taxon-name-part-type="genus" reg="Philodoria">P.</tp:taxon-name-part> <tp:taxon-name-part taxon-name-part-type="species" reg="auromagnifica">auromagnifica</tp:taxon-name-part></tp:taxon-name></italic> Molokai CJ241.</p></caption><graphic xmlns:xlink="http://www.w3.org/1999/xlink" xlink:href="zookeys-773-109-g008.jpg" position="float" orientation="portrait" xlink:type="simple" id="oo_216050.jpg"/></fig><fig id="F15" position="float" orientation="portrait"><label>Figure 14.</label><caption><p>Mine forms and characters of <italic><tp:taxon-name><tp:taxon-name-part taxon-name-part-type="genus" reg="Philodoria">Philodoria</tp:taxon-name-part></tp:taxon-name></italic> species and their <italic><tp:taxon-name><tp:taxon-name-part taxon-name-part-type="genus" reg="Myrsine">Myrsine</tp:taxon-name-part></tp:taxon-name></italic> host plants. A: long linear form via mid vein ; B: Spiral to blotch form; C, D: Serpentine form. <bold>A</bold> <italic><tp:taxon-name><tp:taxon-name-part taxon-name-part-type="genus" reg="Philodoria">P.</tp:taxon-name-part> <tp:taxon-name-part taxon-name-part-type="species" reg="succedanea">succedanea</tp:taxon-name-part></tp:taxon-name></italic> <bold>B</bold> <italic><tp:taxon-name><tp:taxon-name-part taxon-name-part-type="genus" reg="Philodoria">P.</tp:taxon-name-part> <tp:taxon-name-part taxon-name-part-type="species" reg="kauaulaensis">kauaulaensis</tp:taxon-name-part></tp:taxon-name></italic> <bold>C</bold> <italic><tp:taxon-name><tp:taxon-name-part taxon-name-part-type="genus" reg="Philodoria">P.</tp:taxon-name-part> <tp:taxon-name-part taxon-name-part-type="species" reg="auromagnifica">auromagnifica</tp:taxon-name-part></tp:taxon-name></italic> <bold>D</bold> <italic><tp:taxon-name><tp:taxon-name-part taxon-name-part-type="genus" reg="Philodoria">P.</tp:taxon-name-part> <tp:taxon-name-part taxon-name-part-type="species" reg="kolea">kolea</tp:taxon-name-part></tp:taxon-name></italic> <bold>A, C1–2, D</bold> <italic><tp:taxon-name><tp:taxon-name-part taxon-name-part-type="genus" reg="Myrsine">M.</tp:taxon-name-part> <tp:taxon-name-part taxon-name-part-type="species" reg="lessertiana">lessertiana</tp:taxon-name-part></tp:taxon-name></italic> <bold>D1, 2</bold> same collection of SKH-05-1 <bold>B1</bold> <italic><tp:taxon-name><tp:taxon-name-part taxon-name-part-type="genus" reg="Myrsine">M.</tp:taxon-name-part> <tp:taxon-name-part taxon-name-part-type="species" reg="lanaiensis">lanaiensis</tp:taxon-name-part></tp:taxon-name></italic>, same collection of CJ-381 <bold>B2</bold> <italic><tp:taxon-name><tp:taxon-name-part taxon-name-part-type="genus" reg="Myrsine">M.</tp:taxon-name-part> <tp:taxon-name-part taxon-name-part-type="species" reg="sandwicensis">sandwicensis</tp:taxon-name-part></tp:taxon-name></italic>, same collection of CJ-072 <bold>C3</bold> <italic><tp:taxon-name><tp:taxon-name-part taxon-name-part-type="genus" reg="Myrsine">M.</tp:taxon-name-part> <tp:taxon-name-part taxon-name-part-type="species" reg="wawraea">wawraea</tp:taxon-name-part></tp:taxon-name></italic>, CJ-148. <bold>A</bold> Molokai <bold>B</bold> Maui <bold>C1–2, D</bold> Hawaii <bold>C3</bold> Kauai.</p></caption><graphic xmlns:xlink="http://www.w3.org/1999/xlink" xlink:href="zookeys-773-109-g014.jpg" position="float" orientation="portrait" xlink:type="simple" id="oo_216056.jpg"/></fig><table-wrap id="T4" position="float" orientation="portrait"><label>Table 4.</label><caption><p>Diagnostic features of four <italic><tp:taxon-name><tp:taxon-name-part taxon-name-part-type="genus" reg="Myrsine">Myrsine</tp:taxon-name-part></tp:taxon-name></italic>-mining <italic><tp:taxon-name><tp:taxon-name-part taxon-name-part-type="genus" reg="Philodoria">Philodoria</tp:taxon-name-part></tp:taxon-name></italic> species.</p></caption><table id="TID0EBKBG" rules="all"><tbody><tr><th rowspan="1" colspan="1">Species name</th><th rowspan="1" colspan="1">
                      <italic><tp:taxon-name><tp:taxon-name-part taxon-name-part-type="genus" reg="Philodoria">P.</tp:taxon-name-part> <tp:taxon-name-part taxon-name-part-type="species" reg="succedanea">succedanea</tp:taxon-name-part></tp:taxon-name></italic>
                    </th><th rowspan="1" colspan="1">
                      <italic><tp:taxon-name><tp:taxon-name-part taxon-name-part-type="genus" reg="Philodoria">P.</tp:taxon-name-part> <tp:taxon-name-part taxon-name-part-type="species" reg="kauaulaensis">kauaulaensis</tp:taxon-name-part></tp:taxon-name></italic>
                    </th><th rowspan="1" colspan="1">
                      <italic><tp:taxon-name><tp:taxon-name-part taxon-name-part-type="genus" reg="Philodoria">P.</tp:taxon-name-part> <tp:taxon-name-part taxon-name-part-type="species" reg="auromagnifica">auromagnifica</tp:taxon-name-part></tp:taxon-name></italic>
                    </th><th rowspan="1" colspan="1">
                      <italic><tp:taxon-name><tp:taxon-name-part taxon-name-part-type="genus" reg="Philodoria">P.</tp:taxon-name-part> <tp:taxon-name-part taxon-name-part-type="species" reg="kolea">kolea</tp:taxon-name-part></tp:taxon-name></italic>
                    </th></tr><tr><td rowspan="1" colspan="1">Forewing</td><td rowspan="1" colspan="1">Shiny, metallic bronze with bright orange-ochreous</td><td rowspan="1" colspan="1">Similar to <italic><tp:taxon-name><tp:taxon-name-part taxon-name-part-type="genus" reg="Philodoria">P.</tp:taxon-name-part> <tp:taxon-name-part taxon-name-part-type="species" reg="succedanea">succedanea</tp:taxon-name-part></tp:taxon-name></italic></td><td rowspan="1" colspan="1">Shiny, metallic bronze with dark brownish orange</td><td rowspan="1" colspan="1">Leaden grey, externally with brownish fuscous</td></tr><tr><td rowspan="1" colspan="1">Basal patch</td><td rowspan="1" colspan="1">Black, triangular-shape</td><td rowspan="1" colspan="1">Absent, orange transverse fascia from costal fold to dorsal 1/4</td><td rowspan="1" colspan="1">Brownish orange with black ground color, sometimes black</td><td rowspan="1" colspan="1">Brownish fuscous</td></tr><tr><td rowspan="1" colspan="1">Apical orange transverse fascia</td><td rowspan="1" colspan="1">Absent</td><td rowspan="1" colspan="1">Present</td><td rowspan="1" colspan="1">Absent</td><td rowspan="1" colspan="1">Absent</td></tr><tr><td rowspan="1" colspan="1">Apical portion</td><td rowspan="1" colspan="1">Fuscous, sometimes orangish encroaches on the apex</td><td rowspan="1" colspan="1">Fuscous</td><td rowspan="1" colspan="1">Fusocus with dark orange scales</td><td rowspan="1" colspan="1">Leaden gray</td></tr><tr><td rowspan="1" colspan="5">Genitalia</td></tr><tr><td rowspan="1" colspan="1">Valva</td><td rowspan="1" colspan="1">Broad</td><td rowspan="1" colspan="1">Unknown</td><td rowspan="1" colspan="1">Rather long and narrowing in the middle</td><td rowspan="1" colspan="1">having rather shorter and pointed dorsal process</td></tr><tr><td rowspan="1" colspan="1">Vinculum</td><td rowspan="1" colspan="1">Small, inflexed on the ventral side</td><td rowspan="1" colspan="1">Unknown</td><td rowspan="1" colspan="1">Large, inflexed on the ventral side</td><td rowspan="1" colspan="1">Small, inflexed on the ventral side</td></tr><tr><td rowspan="1" colspan="1">Saccus</td><td rowspan="1" colspan="1">Slender and long, curved toward dorsal side</td><td rowspan="1" colspan="1">Unknown</td><td rowspan="1" colspan="1">Broad and straight</td><td rowspan="1" colspan="1">Broad and straight</td></tr><tr><td rowspan="1" colspan="1">Spine on signum</td><td rowspan="1" colspan="1">Long and slender</td><td rowspan="1" colspan="1">Rather smaller and rounded</td><td rowspan="1" colspan="1">Rather blunt</td><td rowspan="1" colspan="1">Minute</td></tr><tr><td rowspan="1" colspan="1">Distribution<sup>a,b</sup></td><td rowspan="1" colspan="1">
                      <bold>Kauai</bold>, <bold>Oahu</bold>, <bold>Lanai</bold>, <underline>Maui</underline>, Hawaii</td><td rowspan="1" colspan="1">
                      <underline>Maui</underline>
                    </td><td rowspan="1" colspan="1">
                      <bold>Kauai</bold>, <underline>Oahu</underline>, Molokai, Hawaii</td><td rowspan="1" colspan="1">
                      <underline>Hawaii</underline>
                    </td></tr><tr><td rowspan="1" colspan="1">Host plant species<sup>a,b</sup></td><td rowspan="1" colspan="1">
                      <italic><tp:taxon-name><tp:taxon-name-part taxon-name-part-type="genus" reg="Myrsine">Myrsine</tp:taxon-name-part> <tp:taxon-name-part taxon-name-part-type="species" reg="lessertiana">lessertiana</tp:taxon-name-part></tp:taxon-name></italic>, <italic><tp:taxon-name><tp:taxon-name-part taxon-name-part-type="genus" reg="Myrsine">M.</tp:taxon-name-part> <tp:taxon-name-part taxon-name-part-type="species" reg="sandwicensis">sandwicensis</tp:taxon-name-part></tp:taxon-name></italic>, <bold><italic><tp:taxon-name><tp:taxon-name-part taxon-name-part-type="genus" reg="Myrsine">M.</tp:taxon-name-part> <tp:taxon-name-part taxon-name-part-type="species" reg="knudsenii">knudsenii</tp:taxon-name-part></tp:taxon-name></italic></bold>, <bold><italic><tp:taxon-name><tp:taxon-name-part taxon-name-part-type="genus" reg="Myrsine">M.</tp:taxon-name-part> <tp:taxon-name-part taxon-name-part-type="species" reg="linearifolia">linearifolia</tp:taxon-name-part></tp:taxon-name></italic></bold>, <italic><tp:taxon-name><tp:taxon-name-part taxon-name-part-type="genus" reg="Myrsine">Myrsine</tp:taxon-name-part></tp:taxon-name></italic> sp.</td><td rowspan="1" colspan="1">
                      <italic><tp:taxon-name><tp:taxon-name-part taxon-name-part-type="genus" reg="Myrsine">Myrsine</tp:taxon-name-part> <tp:taxon-name-part taxon-name-part-type="species" reg="lessertiana">lessertiana</tp:taxon-name-part></tp:taxon-name></italic>, <italic><tp:taxon-name><tp:taxon-name-part taxon-name-part-type="genus" reg="Myrsine">M.</tp:taxon-name-part> <tp:taxon-name-part taxon-name-part-type="species" reg="lanaiensis">lanaiensis</tp:taxon-name-part></tp:taxon-name></italic>, <italic><tp:taxon-name><tp:taxon-name-part taxon-name-part-type="genus" reg="Myrsine">M.</tp:taxon-name-part> <tp:taxon-name-part taxon-name-part-type="species" reg="sandwicensis">sandwicensis</tp:taxon-name-part></tp:taxon-name></italic></td><td rowspan="1" colspan="1">
                      <italic><tp:taxon-name><tp:taxon-name-part taxon-name-part-type="genus" reg="Myrsine">Myrsine</tp:taxon-name-part> <tp:taxon-name-part taxon-name-part-type="species" reg="lessertiana">lessertiana</tp:taxon-name-part></tp:taxon-name></italic>, <italic><tp:taxon-name><tp:taxon-name-part taxon-name-part-type="genus" reg="Myrsine">M.</tp:taxon-name-part> <tp:taxon-name-part taxon-name-part-type="species" reg="sandwicensis">sandwicensis</tp:taxon-name-part></tp:taxon-name></italic>, <bold><italic><tp:taxon-name><tp:taxon-name-part taxon-name-part-type="genus" reg="Myrsine">M.</tp:taxon-name-part> <tp:taxon-name-part taxon-name-part-type="species" reg="wawraea">wawraea</tp:taxon-name-part></tp:taxon-name></italic></bold>, <italic><tp:taxon-name><tp:taxon-name-part taxon-name-part-type="genus" reg="Myrsine">Myrsine</tp:taxon-name-part></tp:taxon-name></italic> sp.</td><td rowspan="1" colspan="1">
                      <italic><tp:taxon-name><tp:taxon-name-part taxon-name-part-type="genus" reg="Myrsine">Myrsine</tp:taxon-name-part> <tp:taxon-name-part taxon-name-part-type="species" reg="lessertiana">lessertiana</tp:taxon-name-part></tp:taxon-name></italic>
                    </td></tr><tr><td rowspan="1" colspan="1">Larval habit type</td><td rowspan="1" colspan="1">Leaf dropper</td><td rowspan="1" colspan="1">Unknown (probably non leaf dropper)</td><td rowspan="1" colspan="1">Non leaf dropper</td><td rowspan="1" colspan="1">Non leaf dropper</td></tr><tr><td rowspan="1" colspan="1">Mining form</td><td rowspan="1" colspan="1">Long, linear, along leaf vein</td><td rowspan="1" colspan="1">At first spiral, later blotch</td><td rowspan="1" colspan="1">Serpentine</td><td rowspan="1" colspan="1">Serpentine</td></tr><tr><td rowspan="1" colspan="1">Mine color</td><td rowspan="1" colspan="1">Red</td><td rowspan="1" colspan="1">Brown</td><td rowspan="1" colspan="1">Brown</td><td rowspan="1" colspan="1">Brown</td></tr></tbody></table><table-wrap-foot><fn><p>
                    <sup>a</sup> As indicated by published data (<xref ref-type="bibr" rid="B39">Zimmerman 1978</xref> and <xref ref-type="bibr" rid="B11">Johns et al. 2016</xref>) and see s also pecies descripution.<sup>b</sup> Plant species and island name in bold indicate new records in the present study. Islands underlined denote type-locality islands.</p></fn></table-wrap-foot></table-wrap></tp:treatment-sec><ref-list><ref id="B26"><mixed-citation xmlns:xlink="http://www.w3.org/1999/xlink" xlink:type="simple">
          <person-group><name name-style="western"><surname>Swezey</surname><given-names>OH</given-names></name></person-group> (<year>1913b</year>) <article-title>Leaf-miners of the Hawaiian Islands.</article-title> <source>Proceedings of the Hawaiian Entomological Society</source> <volume>2</volume>(<issue>5</issue>): <fpage>221</fpage>–<lpage>227</lpage>.</mixed-citation></ref><ref id="B39"><mixed-citation xmlns:xlink="http://www.w3.org/1999/xlink" xlink:type="simple">
          <person-group><name name-style="western"><surname>Zimmerman</surname><given-names>EC</given-names></name></person-group> (<year>1978</year>) <tp:taxon-name><tp:taxon-name-part taxon-name-part-type="superfamily">Gracillarioidea</tp:taxon-name-part></tp:taxon-name>. Microlepidoptera, Part 1. Insects of Hawaii, vol 9, University of Hawaii Press, Honolulu, 644–718.</mixed-citation></ref><ref id="B9"><mixed-citation xmlns:xlink="http://www.w3.org/1999/xlink" xlink:type="simple">
          <institution xlink:type="simple">ICZN</institution> (<year>1999</year>) <source>International code of zoological nomenclature, fourth edition.</source> <publisher-name>London: International Trust for Zoological Nomenclature</publisher-name>, <publisher-loc>London</publisher-loc>, <size units="page">306 pp</size>.</mixed-citation></ref><ref id="B11"><mixed-citation xmlns:xlink="http://www.w3.org/1999/xlink" xlink:type="simple">
          <person-group><name name-style="western"><surname>Johns</surname><given-names>CA</given-names></name><name name-style="western"><surname>Moore</surname><given-names>MR</given-names></name><name name-style="western"><surname>Kawahara</surname><given-names>AY</given-names></name></person-group> (<year>2016</year>) <article-title>Molecular phylogeny, revised higher classification, and implications for conservation of endangered Hawaiian leaf-mining moths (<tp:taxon-name><tp:taxon-name-part taxon-name-part-type="order">Lepidoptera</tp:taxon-name-part></tp:taxon-name>: <tp:taxon-name><tp:taxon-name-part taxon-name-part-type="family">Gracillariidae</tp:taxon-name-part></tp:taxon-name>: <italic><tp:taxon-name><tp:taxon-name-part taxon-name-part-type="genus">Philodoria</tp:taxon-name-part></tp:taxon-name></italic>).</article-title> <source>Pacific Science</source> <volume>70</volume>(<issue>3</issue>): <fpage>361</fpage>–<lpage>372</lpage>. <ext-link xlink:type="simple" ext-link-type="doi" xlink:href="10.2984/70.3.7">https://doi.org/10.2984/70.3.7</ext-link></mixed-citation></ref><ref id="B32"><mixed-citation xmlns:xlink="http://www.w3.org/1999/xlink" xlink:type="simple">
          <person-group><name name-style="western"><surname>Swezey</surname><given-names>OH</given-names></name><name name-style="western"><surname>Bryan</surname><given-names>EH</given-names></name></person-group> (<year>1929</year>) <article-title>Further notes on the forest insects of Molokai.</article-title> <source>Proceedings of the Hawaiian Entomological Society</source> <volume>7</volume>(<issue>3</issue>): <fpage>293</fpage>–<lpage>314</lpage>.</mixed-citation></ref><ref id="B25"><mixed-citation xmlns:xlink="http://www.w3.org/1999/xlink" xlink:type="simple">
          <person-group><name name-style="western"><surname>Swezey</surname><given-names>OH</given-names></name></person-group> (<year>1913a</year>) <article-title>A day’s collecting at Punaluu, Oahu.</article-title> <source>Proceedings of the Hawaiian Entomological Society</source> <volume>2</volume>(<issue>5</issue>): <fpage>197</fpage>–<lpage>199</lpage>.</mixed-citation></ref></ref-list></tp:taxon-treatment>
