# Supplementary material for: Hawaiian Philodoria (Lepidoptera, Gracillariidae, Ornixolinae) leaf mining moths on Myrsine (Primulaceae): two new species and biological data
Source: Zookeys. 2018 Jul 9;(773):109–41. doi: 10.3897/zookeys.773.21690 (PMC6048178; doi:10.3897/zookeys.773.21690)
Supplement: XML Treatment for Philodoria kolea [file zookeys.773.21690-treatment4.xml]

<!DOCTYPE tp:taxon-treatment
  PUBLIC "-//TaxonX//DTD Taxonomic Treatment Publishing DTD v0 20100105//EN" "tax-treatment-NSO.dtd">
<tp:taxon-treatment xmlns:tp="http://www.plazi.org/taxpub"><tp:treatment-meta><kwd-group><label>Taxon classification</label><kwd><named-content xmlns:xlink="http://www.w3.org/1999/xlink" content-type="kingdom">Animalia</named-content></kwd><kwd><named-content xmlns:xlink="http://www.w3.org/1999/xlink" content-type="order">Lepidoptera</named-content></kwd><kwd><named-content xmlns:xlink="http://www.w3.org/1999/xlink" content-type="family">Gracillariidae</named-content></kwd></kwd-group><mixed-citation publication-type="journal"><person-group><name><surname>Kobayashi</surname><given-names>Shigeki</given-names></name><name><surname>Johns</surname><given-names>Chris A.</given-names></name><name><surname>Lopez-Vaamonde</surname><given-names>Carlos</given-names></name><name><surname>Camiel Doorenweerd</surname><given-names/></name><name><surname>Kawakita</surname><given-names>Atsushi</given-names></name><name><surname>Ohshima</surname><given-names>Issei</given-names></name><name><surname>Lees</surname><given-names>David C.</given-names></name><name><surname>Hanabergh</surname><given-names>Sofia</given-names></name><name><surname>Kawahara</surname><given-names>Akito Y.</given-names></name></person-group><article-title>Hawaiian <italic><tp:taxon-name><tp:taxon-name-part taxon-name-part-type="genus" reg="Philodoria">Philodoria</tp:taxon-name-part></tp:taxon-name></italic> (<tp:taxon-name><tp:taxon-name-part taxon-name-part-type="order">Lepidoptera</tp:taxon-name-part></tp:taxon-name>, <tp:taxon-name><tp:taxon-name-part taxon-name-part-type="family">Gracillariidae</tp:taxon-name-part></tp:taxon-name>, <tp:taxon-name><tp:taxon-name-part taxon-name-part-type="subfamily">Ornixolinae</tp:taxon-name-part></tp:taxon-name>) leaf mining moths on <italic><tp:taxon-name><tp:taxon-name-part taxon-name-part-type="genus" reg="Myrsine">Myrsine</tp:taxon-name-part></tp:taxon-name></italic> (<tp:taxon-name><tp:taxon-name-part taxon-name-part-type="family">Primulaceae</tp:taxon-name-part></tp:taxon-name>): two new species and biological data</article-title><source>Zookeys</source><day>9</day><month>7</month><year>2018</year><volume>2018</volume><issue>773</issue><fpage>109</fpage><lpage>141</lpage><pub-id pub-id-type="doi">10.3897/zookeys.773.21690</pub-id></mixed-citation></tp:treatment-meta><tp:nomenclature><tp:taxon-name>
              <tp:taxon-name-part taxon-name-part-type="genus" reg="Philodoria">Philodoria</tp:taxon-name-part>
              <tp:taxon-name-part taxon-name-part-type="species" reg="kolea">kolea</tp:taxon-name-part>
              <object-id xmlns:xlink="http://www.w3.org/1999/xlink" content-type="zoobank" xlink:type="simple">http://zoobank.org/36268FAD-7EAE-4761-8EC4-87E19E7BF50E</object-id>
            </tp:taxon-name><tp:taxon-authority>Kobayashi, Johns &amp; Kawahara</tp:taxon-authority><tp:taxon-status xmlns:xlink="http://www.w3.org/1999/xlink" xlink:type="simple">sp. n.</tp:taxon-status><xref ref-type="fig" rid="F4">Figs 3</xref><xref ref-type="fig" rid="F6">, 5K, L</xref><xref ref-type="fig" rid="F8">, 7A–D, I</xref><xref ref-type="fig" rid="F13">, 12</xref><xref ref-type="fig" rid="F14">, 13</xref><xref ref-type="fig" rid="F15">, 14D</xref></tp:nomenclature><tp:treatment-sec sec-type="type locality" id="SECID0EELDI"><title>Type locality.</title><p>Hawai’i Volcanoes National Park (Big Island).</p></tp:treatment-sec><tp:treatment-sec sec-type="type material" id="SECID0EJLDI"><title>Type material.</title><p>Holotype ♂, Hawai’i Volcanoes National Park, Hawaii (Big Island), 25.iv.2016, A. Kawakita leg., host: <italic><tp:taxon-name><tp:taxon-name-part taxon-name-part-type="genus" reg="Myrsine">Myrsine</tp:taxon-name-part> <tp:taxon-name-part taxon-name-part-type="species" reg="lessertiana">lessertiana</tp:taxon-name-part></tp:taxon-name></italic> (understory shrub), GenBank accession no. <ext-link xmlns:xlink="http://www.w3.org/1999/xlink" ext-link-type="gen" xlink:href="MF804825" xlink:type="simple">MF804825</ext-link>, IO-322, SK851 in <named-content xmlns:xlink="http://www.w3.org/1999/xlink" content-type="dwc:institutional_code" xlink:type="simple">BPBM</named-content>. The type series was mounted from emerged adult moths.</p><p>Paratypes, in <named-content xmlns:xlink="http://www.w3.org/1999/xlink" content-type="dwc:institutional_code" xlink:type="simple">BPBM</named-content>: 1♀, Kaumana Trail, Hilo, Hawaii (Big Island), 28.iv.2016, em., C.L.-Vaamonde &amp; C. Doorenweerd leg., host: <italic><tp:taxon-name><tp:taxon-name-part taxon-name-part-type="genus" reg="Myrsine">Myrsine</tp:taxon-name-part></tp:taxon-name></italic> sp., 20.iv.2016 (Cocoon), HILO016, SK634♀. 1♀, Thurston lava tube (Nahuku), Hawai’i Volcanoes National Park, Hawaii Is., 13.v.2016, em., S. Kobayashi leg., host: <italic><tp:taxon-name><tp:taxon-name-part taxon-name-part-type="genus" reg="Myrsine">Myrsine</tp:taxon-name-part> <tp:taxon-name-part taxon-name-part-type="species" reg="lessertiana">lessertiana</tp:taxon-name-part></tp:taxon-name></italic>, 25.iv.2016 (larva), SKH-05-1, SK632♀; 1♀, same locality and data as holotype, IO-323, SK852; 2♀, same locality as holotype, 2&amp;24.v.2016, em., C.L.-Vaamonde &amp; C. Doorenweerd leg., host: <italic><tp:taxon-name><tp:taxon-name-part taxon-name-part-type="genus" reg="Myrsine">Myrsine</tp:taxon-name-part> <tp:taxon-name-part taxon-name-part-type="species" reg="lessertiana">lessertiana</tp:taxon-name-part></tp:taxon-name></italic>, 22.iv.2016 (larva), HILO020/SKH-15, SK630♀, 631♀.</p></tp:treatment-sec><tp:treatment-sec sec-type="diagnosis" id="SECID0EDNDI"><title>Diagnosis.</title><p>Among <italic><tp:taxon-name><tp:taxon-name-part taxon-name-part-type="genus" reg="Philodoria">Philodoria</tp:taxon-name-part></tp:taxon-name></italic> species having similar fuscous forewing coloration (i.e., <italic><tp:taxon-name><tp:taxon-name-part taxon-name-part-type="genus" reg="Philodoria">P.</tp:taxon-name-part> <tp:taxon-name-part taxon-name-part-type="species" reg="wilkesiella">wilkesiella</tp:taxon-name-part></tp:taxon-name></italic> Swezey, <italic><tp:taxon-name><tp:taxon-name-part taxon-name-part-type="genus" reg="Philodoria">P.</tp:taxon-name-part> <tp:taxon-name-part taxon-name-part-type="species" reg="pipturiana">pipturiana</tp:taxon-name-part></tp:taxon-name></italic> Swezey, <italic><tp:taxon-name><tp:taxon-name-part taxon-name-part-type="genus" reg="Philodoria">P.</tp:taxon-name-part> <tp:taxon-name-part taxon-name-part-type="species" reg="epibathra">epibathra</tp:taxon-name-part></tp:taxon-name></italic> (Walsingham), and <italic><tp:taxon-name><tp:taxon-name-part taxon-name-part-type="genus" reg="Philodoria">P.</tp:taxon-name-part> <tp:taxon-name-part taxon-name-part-type="species" reg="nigrella">nigrella</tp:taxon-name-part></tp:taxon-name></italic> (Walsingham) (See <xref ref-type="bibr" rid="B39">Zimmerman 1978</xref>)), the new species is recognizable by the white and bronze color bands on the forewing (Fig. <xref ref-type="fig" rid="F4">3</xref>). The forewing pattern and the genitalia are similar to those of other <italic><tp:taxon-name><tp:taxon-name-part taxon-name-part-type="genus" reg="Myrsine">Myrsine</tp:taxon-name-part></tp:taxon-name></italic> mining species, <italic><tp:taxon-name><tp:taxon-name-part taxon-name-part-type="genus" reg="Philodoria">P.</tp:taxon-name-part> <tp:taxon-name-part taxon-name-part-type="species" reg="succedanea">succedanea</tp:taxon-name-part></tp:taxon-name></italic> and <italic><tp:taxon-name><tp:taxon-name-part taxon-name-part-type="genus" reg="Philodoria">P.</tp:taxon-name-part> <tp:taxon-name-part taxon-name-part-type="species" reg="auromagnifica">auromagnifica</tp:taxon-name-part></tp:taxon-name></italic>, but <italic><tp:taxon-name><tp:taxon-name-part taxon-name-part-type="genus" reg="Philodoria">P.</tp:taxon-name-part> <tp:taxon-name-part taxon-name-part-type="species" reg="kolea">kolea</tp:taxon-name-part></tp:taxon-name></italic> completely lacks the orange markings (Figs <xref ref-type="fig" rid="F3">2</xref>, <xref ref-type="fig" rid="F4">3</xref>).</p></tp:treatment-sec><tp:treatment-sec sec-type="description" id="SECID0EUQDI"><title>Description.</title><p>
              <bold>Adult</bold> (Figs <xref ref-type="fig" rid="F4">3</xref>, <xref ref-type="fig" rid="F6">5K, L</xref>, <xref ref-type="fig" rid="F13">12N</xref>). Wingspan 6.7 mm in holotype, 6.6, 8.5 mm in paratypes; forewing length 3.0, 3.1 mm in holotype, 2.7–4.0 mm in paratypes. Head leaden grey; frons whitish grey; maxillary palpus reduced; labial palpus greyish ochreous, terminal joint with fuscous band at middle and at apex. Antenna greyish fuscous. Thorax leaden grey. Forewing base leaden grey, externally suffused with brownish fuscous patches: a triangular basal patch along the costal fold; an oblique transverse fascia before the middle of wing, bordered with black scales; a large transverse patch after the middle to costal 3/4, narrowing in the dorsum, extending to dorsal 2/3, containing small white costal spot; leaden grey small median line at base with dorsal narrow patch from base to near middle; one white color band at the middle of the first bronze color band, others on both extremities of second and third bands; a leaden grey patch extending toward the termen and apex with small shiny black apical spots; cilia leaden grey with a black fringe basal line; tonal cilia with a shiny white fringe basal line. Hindwing and cilia leaden grey. Abdomen greyish fuscous above, banded with white beneath. Legs pale greyish fuscous, spurs white.</p><p>
              <bold>Male genitalia</bold> (Fig. <xref ref-type="fig" rid="F8">7A–D</xref>) (n = 1). Capsule 830 µm. Tegumen 600 µm long. Similar to <italic><tp:taxon-name><tp:taxon-name-part taxon-name-part-type="genus" reg="Philodoria">P.</tp:taxon-name-part> <tp:taxon-name-part taxon-name-part-type="species" reg="auromagnifica">auromagnifica</tp:taxon-name-part></tp:taxon-name></italic>, except tegumen 1.5× length of valva (Fig. <xref ref-type="fig" rid="F8">7A, C</xref>); valva 390 µm long, broad and having rather shorter and pointed dorsal process (Fig. <xref ref-type="fig" rid="F8">7A</xref>); saccus 250 µm long. Phallus 640 µm long.</p><p>
              <bold>Female genitalia</bold> (Fig. <xref ref-type="fig" rid="F8">7I</xref>) (n = 5). Similar to <italic><tp:taxon-name><tp:taxon-name-part taxon-name-part-type="genus" reg="Philodoria">P.</tp:taxon-name-part> <tp:taxon-name-part taxon-name-part-type="species" reg="succedanea">succedanea</tp:taxon-name-part></tp:taxon-name></italic> and <italic><tp:taxon-name><tp:taxon-name-part taxon-name-part-type="genus" reg="Philodoria">P.</tp:taxon-name-part> <tp:taxon-name-part taxon-name-part-type="species" reg="auromagnifica">auromagnifica</tp:taxon-name-part></tp:taxon-name></italic>, but different in having two very small and narrow signa with minute spines.</p></tp:treatment-sec><tp:treatment-sec sec-type="distribution" id="SECID0EBTDI"><title>Distribution.</title><p>Hawaii (Big Island).</p></tp:treatment-sec><tp:treatment-sec sec-type="host" id="SECID0EGTDI"><title>Host plants.</title><p>
              <tp:taxon-name><tp:taxon-name-part taxon-name-part-type="family">Primulaceae</tp:taxon-name-part></tp:taxon-name>: <italic><tp:taxon-name><tp:taxon-name-part taxon-name-part-type="genus" reg="Myrsine">Myrsine</tp:taxon-name-part> <tp:taxon-name-part taxon-name-part-type="species" reg="lessertiana">lessertiana</tp:taxon-name-part></tp:taxon-name></italic> A. DC.</p></tp:treatment-sec><tp:treatment-sec sec-type="biology" id="SECID0E3TDI"><title>Biology.</title><p>(Figs <xref ref-type="fig" rid="F13">12</xref>, <xref ref-type="fig" rid="F14">13</xref>, <xref ref-type="fig" rid="F15">14D</xref>). Larvae mine the adaxial side of leaves of <italic><tp:taxon-name><tp:taxon-name-part taxon-name-part-type="genus" reg="Myrsine">M.</tp:taxon-name-part> <tp:taxon-name-part taxon-name-part-type="species" reg="lessertiana">lessertiana</tp:taxon-name-part></tp:taxon-name></italic>, forming a slender serpentine mine (Fig. <xref ref-type="fig" rid="F13">12A, B</xref>), and gradually expanding as they feed and grow forming a full-depth mine (Fig. <xref ref-type="fig" rid="F13">12G, L</xref>). Larvae consumed small amounts of leaf tissue (under 2 cm in leaf length) when feeding on seedlings (Fig. <xref ref-type="fig" rid="F14">13G, H</xref>). The young larva is about 1.5 mm long (Fig. <xref ref-type="fig" rid="F13">12I</xref>) and later instar larvae are 4–8 mm long (Fig. <xref ref-type="fig" rid="F13">12J, K</xref>). Larvae were collected from fresh leaves of seedlings. There was usually only one mine per leaf (Fig. <xref ref-type="fig" rid="F13">12A, B, G, H</xref>). The pupal cocoon is prepared outside the mine, on either surface of the leaf; the cocoon is greyish white to ochreous and near ellipsoidal in shape (Fig. <xref ref-type="fig" rid="F13">12M</xref>); 4.0–5.0 mm in length, 1.0–3.0 mm in width.</p><fig id="F13" position="float" orientation="portrait"><label>Figure 12.</label><caption><p>Biology of <italic><tp:taxon-name><tp:taxon-name-part taxon-name-part-type="genus" reg="Philodoria">Philodoria</tp:taxon-name-part> <tp:taxon-name-part taxon-name-part-type="species" reg="kolea">kolea</tp:taxon-name-part></tp:taxon-name></italic> with its hostplant, <italic><tp:taxon-name><tp:taxon-name-part taxon-name-part-type="genus" reg="Myrsine">Myrsine</tp:taxon-name-part> <tp:taxon-name-part taxon-name-part-type="species" reg="lessertiana">lessertiana</tp:taxon-name-part></tp:taxon-name></italic>. <bold>A–M</bold> Hawai’i Volcanoes National Park <bold>A–B, E</bold> Hostplant leaves and mines <bold>C</bold> Habitat and hostplants <bold>D</bold> Leaves and young mine <bold>F–H</bold> Later mines <bold>I</bold> Young larva <bold>J–L</bold> Mine by later instar larva <bold>M</bold> Cocoon <bold>N</bold> Resting posture of adult, paratype female lateral view.</p></caption><graphic xmlns:xlink="http://www.w3.org/1999/xlink" xlink:href="zookeys-773-109-g012.jpg" position="float" orientation="portrait" xlink:type="simple" id="oo_216054.jpg"/></fig><fig id="F14" position="float" orientation="portrait"><label>Figure 13.</label><caption><p>Biology of <italic><tp:taxon-name><tp:taxon-name-part taxon-name-part-type="genus" reg="Philodoria">Philodoria</tp:taxon-name-part> <tp:taxon-name-part taxon-name-part-type="species" reg="kolea">kolea</tp:taxon-name-part></tp:taxon-name></italic> and its host, on seedlings of <italic><tp:taxon-name><tp:taxon-name-part taxon-name-part-type="genus" reg="Myrsine">Myrsine</tp:taxon-name-part> <tp:taxon-name-part taxon-name-part-type="species" reg="lessertiana">lessertiana</tp:taxon-name-part></tp:taxon-name></italic>. <bold>A</bold> Young mine <bold>B–C, E–F</bold> Mine by later instar larva <bold>G</bold> Mature mine and larva <bold>H</bold> Full mature mine. Arrows showing larvae.</p></caption><graphic xmlns:xlink="http://www.w3.org/1999/xlink" xlink:href="zookeys-773-109-g013.jpg" position="float" orientation="portrait" xlink:type="simple" id="oo_216055.jpg"/></fig><fig id="F15" position="float" orientation="portrait"><label>Figure 14.</label><caption><p>Mine forms and characters of <italic><tp:taxon-name><tp:taxon-name-part taxon-name-part-type="genus" reg="Philodoria">Philodoria</tp:taxon-name-part></tp:taxon-name></italic> species and their <italic><tp:taxon-name><tp:taxon-name-part taxon-name-part-type="genus" reg="Myrsine">Myrsine</tp:taxon-name-part></tp:taxon-name></italic> host plants. A: long linear form via mid vein ; B: Spiral to blotch form; C, D: Serpentine form. <bold>A</bold> <italic><tp:taxon-name><tp:taxon-name-part taxon-name-part-type="genus" reg="Philodoria">P.</tp:taxon-name-part> <tp:taxon-name-part taxon-name-part-type="species" reg="succedanea">succedanea</tp:taxon-name-part></tp:taxon-name></italic> <bold>B</bold> <italic><tp:taxon-name><tp:taxon-name-part taxon-name-part-type="genus" reg="Philodoria">P.</tp:taxon-name-part> <tp:taxon-name-part taxon-name-part-type="species" reg="kauaulaensis">kauaulaensis</tp:taxon-name-part></tp:taxon-name></italic> <bold>C</bold> <italic><tp:taxon-name><tp:taxon-name-part taxon-name-part-type="genus" reg="Philodoria">P.</tp:taxon-name-part> <tp:taxon-name-part taxon-name-part-type="species" reg="auromagnifica">auromagnifica</tp:taxon-name-part></tp:taxon-name></italic> <bold>D</bold> <italic><tp:taxon-name><tp:taxon-name-part taxon-name-part-type="genus" reg="Philodoria">P.</tp:taxon-name-part> <tp:taxon-name-part taxon-name-part-type="species" reg="kolea">kolea</tp:taxon-name-part></tp:taxon-name></italic> <bold>A, C1–2, D</bold> <italic><tp:taxon-name><tp:taxon-name-part taxon-name-part-type="genus" reg="Myrsine">M.</tp:taxon-name-part> <tp:taxon-name-part taxon-name-part-type="species" reg="lessertiana">lessertiana</tp:taxon-name-part></tp:taxon-name></italic> <bold>D1, 2</bold> same collection of SKH-05-1 <bold>B1</bold> <italic><tp:taxon-name><tp:taxon-name-part taxon-name-part-type="genus" reg="Myrsine">M.</tp:taxon-name-part> <tp:taxon-name-part taxon-name-part-type="species" reg="lanaiensis">lanaiensis</tp:taxon-name-part></tp:taxon-name></italic>, same collection of CJ-381 <bold>B2</bold> <italic><tp:taxon-name><tp:taxon-name-part taxon-name-part-type="genus" reg="Myrsine">M.</tp:taxon-name-part> <tp:taxon-name-part taxon-name-part-type="species" reg="sandwicensis">sandwicensis</tp:taxon-name-part></tp:taxon-name></italic>, same collection of CJ-072 <bold>C3</bold> <italic><tp:taxon-name><tp:taxon-name-part taxon-name-part-type="genus" reg="Myrsine">M.</tp:taxon-name-part> <tp:taxon-name-part taxon-name-part-type="species" reg="wawraea">wawraea</tp:taxon-name-part></tp:taxon-name></italic>, CJ-148. <bold>A</bold> Molokai <bold>B</bold> Maui <bold>C1–2, D</bold> Hawaii <bold>C3</bold> Kauai.</p></caption><graphic xmlns:xlink="http://www.w3.org/1999/xlink" xlink:href="zookeys-773-109-g014.jpg" position="float" orientation="portrait" xlink:type="simple" id="oo_216056.jpg"/></fig><fig id="F16" position="float" orientation="portrait"><label>Figure 15.</label><caption><p>Maximum likelihood tree of <italic><tp:taxon-name><tp:taxon-name-part taxon-name-part-type="genus" reg="Philodoria">Philodoria</tp:taxon-name-part></tp:taxon-name></italic> species based on the DNA barcoding region. Numbers on nodes indicate bootstrap support values. Collection ID, host plant, and collection locality, are also shown.</p></caption><graphic xmlns:xlink="http://www.w3.org/1999/xlink" xlink:href="zookeys-773-109-g015.jpg" position="float" orientation="portrait" xlink:type="simple" id="oo_216057.jpg"/></fig></tp:treatment-sec><tp:treatment-sec sec-type="DNA barcoding" id="SECID0EW4DI"><title>DNA barcoding.</title><p>BIN BOLD:ADF137. The five specimens sequenced for <abbrev xmlns:xlink="http://www.w3.org/1999/xlink" xlink:title="Cytochrome Oxidase 1" id="ABBRID0E34DI" xlink:type="simple">COI</abbrev> are from two localities on Hawaii and have maximum intraspecific p-distance of 0.17%. The p-distance to the nearest neighbor, <italic><tp:taxon-name><tp:taxon-name-part taxon-name-part-type="genus" reg="Philodoria">Philodoria</tp:taxon-name-part> <tp:taxon-name-part taxon-name-part-type="species" reg="kauaulaensis">kauaulaensis</tp:taxon-name-part></tp:taxon-name></italic>, is 6.98%.</p></tp:treatment-sec><tp:treatment-sec sec-type="etymology" id="SECID0EL5DI"><title>Etymology.</title><p>The specific epithet, <italic>kolea</italic>, is a noun in apposition taken from the Hawaiian name of the host plant, <italic><tp:taxon-name><tp:taxon-name-part taxon-name-part-type="genus" reg="Myrsine">Myrsine</tp:taxon-name-part></tp:taxon-name></italic>.</p></tp:treatment-sec><tp:treatment-sec><!--Section generated to contain objects referenced in tp:taxon-treatment.--><fig id="F4" position="float" orientation="portrait"><label>Figure 3.</label><caption><p>Adults of <italic><tp:taxon-name><tp:taxon-name-part taxon-name-part-type="genus" reg="Philodoria">P.</tp:taxon-name-part> <tp:taxon-name-part taxon-name-part-type="species" reg="kolea">kolea</tp:taxon-name-part></tp:taxon-name></italic> sp. n. <bold>A</bold> holotype male <bold>B</bold> Paratype female. Scale bar 1 mm.</p></caption><graphic xmlns:xlink="http://www.w3.org/1999/xlink" xlink:href="zookeys-773-109-g003.jpg" position="float" orientation="portrait" xlink:type="simple" id="oo_216045.jpg"/></fig><fig id="F6" position="float" orientation="portrait"><label>Figure 5.</label><caption><p>Forewing coloration and pattern of <italic><tp:taxon-name><tp:taxon-name-part taxon-name-part-type="genus" reg="Myrsine">Myrsine</tp:taxon-name-part></tp:taxon-name></italic>-feeding <italic><tp:taxon-name><tp:taxon-name-part taxon-name-part-type="genus" reg="Philodoria">Philodoria</tp:taxon-name-part></tp:taxon-name></italic> species. <bold>A–D</bold> <italic><tp:taxon-name><tp:taxon-name-part taxon-name-part-type="genus" reg="Philodoria">P.</tp:taxon-name-part> <tp:taxon-name-part taxon-name-part-type="species" reg="succedanea">succedanea</tp:taxon-name-part></tp:taxon-name></italic> <bold>E–H</bold> <italic><tp:taxon-name><tp:taxon-name-part taxon-name-part-type="genus" reg="Philodoria">P.</tp:taxon-name-part> <tp:taxon-name-part taxon-name-part-type="species" reg="auromagnifica">auromagnifica</tp:taxon-name-part></tp:taxon-name></italic> <bold>I, J</bold> <italic><tp:taxon-name><tp:taxon-name-part taxon-name-part-type="genus" reg="Philodoria">P.</tp:taxon-name-part> <tp:taxon-name-part taxon-name-part-type="species" reg="kauaulaensis">kauaulaensis</tp:taxon-name-part></tp:taxon-name></italic> <bold>K, L</bold> <italic><tp:taxon-name><tp:taxon-name-part taxon-name-part-type="genus" reg="Philodoria">P.</tp:taxon-name-part> <tp:taxon-name-part taxon-name-part-type="species" reg="kolea">kolea</tp:taxon-name-part></tp:taxon-name></italic>. <bold>A–C, E–G, K</bold> Hawai’i Volcanoes National Park. <bold>A</bold> Female SK622, leaf-dropper <bold>B</bold> Male SK625, leaf-dropper <bold>C</bold> Male SK633 <bold>D</bold> Paralectotype female 34320 Haleakala, Maui in <named-content xmlns:xlink="http://www.w3.org/1999/xlink" content-type="dwc:institutional_code" xlink:type="simple">BPBM</named-content> <bold>E</bold> Female SK624, non-leaf-dropper <bold>F</bold> Female SK623, non-leaf-dropper <bold>G</bold> Male SK805 <bold>H</bold> Female Z-XII-20-62-6 34143 Wailupe, Oahu, in <named-content xmlns:xlink="http://www.w3.org/1999/xlink" content-type="dwc:institutional_code" xlink:type="simple">BPBM</named-content> <bold>I, J</bold> Holotype female SK690 <bold>K</bold> Paratype female SK632 <bold>L</bold> Paratype female SK631. Scale bars: 1 mm.</p></caption><graphic xmlns:xlink="http://www.w3.org/1999/xlink" xlink:href="zookeys-773-109-g005.jpg" position="float" orientation="portrait" xlink:type="simple" id="oo_216047.jpg"/></fig><fig id="F8" position="float" orientation="portrait"><label>Figure 7.</label><caption><p>Genitalia of <italic><tp:taxon-name><tp:taxon-name-part taxon-name-part-type="genus" reg="Philodoria">Philodoria</tp:taxon-name-part></tp:taxon-name></italic>. <bold>E–I</bold> Female. <bold>A–D</bold> <italic><tp:taxon-name><tp:taxon-name-part taxon-name-part-type="genus" reg="Philodoria">P.</tp:taxon-name-part> <tp:taxon-name-part taxon-name-part-type="species" reg="kolea">kolea</tp:taxon-name-part></tp:taxon-name></italic> holotype male Hawaii SK851 <bold>E</bold> <italic><tp:taxon-name><tp:taxon-name-part taxon-name-part-type="genus" reg="Philodoria">P.</tp:taxon-name-part> <tp:taxon-name-part taxon-name-part-type="species" reg="succedanea">succedanea</tp:taxon-name-part></tp:taxon-name></italic> paralectotype Maui SK714 <bold>F</bold> <italic><tp:taxon-name><tp:taxon-name-part taxon-name-part-type="genus" reg="Philodoria">P.</tp:taxon-name-part> <tp:taxon-name-part taxon-name-part-type="species" reg="succedanea">succedanea</tp:taxon-name-part></tp:taxon-name></italic> leaf dropper Hawaii SK624 <bold>G</bold> <italic><tp:taxon-name><tp:taxon-name-part taxon-name-part-type="genus" reg="Philodoria">P.</tp:taxon-name-part> <tp:taxon-name-part taxon-name-part-type="species" reg="auromagnifica">auromagnifica</tp:taxon-name-part></tp:taxon-name></italic> non leaf dropper Hawaii SK623 <bold>H</bold> <italic><tp:taxon-name><tp:taxon-name-part taxon-name-part-type="genus" reg="Philodoria">P.</tp:taxon-name-part> <tp:taxon-name-part taxon-name-part-type="species" reg="kauaulaensis">kauaulaensis</tp:taxon-name-part></tp:taxon-name></italic> holotype SK690 <bold>I</bold> <italic><tp:taxon-name><tp:taxon-name-part taxon-name-part-type="genus" reg="Philodoria">P.</tp:taxon-name-part> <tp:taxon-name-part taxon-name-part-type="species" reg="kolea">kolea</tp:taxon-name-part></tp:taxon-name></italic> paratype Hawaii SK634. <bold>A</bold> Valva <bold>B</bold> Genital capsule lateral view <bold>C</bold> Genital capsule ventral view <bold>D</bold> Phallus lateral view</p></caption><graphic xmlns:xlink="http://www.w3.org/1999/xlink" xlink:href="zookeys-773-109-g007.jpg" position="float" orientation="portrait" xlink:type="simple" id="oo_216049.jpg"/></fig><fig id="F3" position="float" orientation="portrait"><label>Figure 2.</label><caption><p>Adults of <italic><tp:taxon-name><tp:taxon-name-part taxon-name-part-type="genus" reg="Myrsine">Myrsine</tp:taxon-name-part></tp:taxon-name></italic>-feeding <italic><tp:taxon-name><tp:taxon-name-part taxon-name-part-type="genus" reg="Philodoria">Philodoria</tp:taxon-name-part></tp:taxon-name></italic> species. <bold>A–D</bold> <italic><tp:taxon-name><tp:taxon-name-part taxon-name-part-type="genus" reg="Philodoria">P.</tp:taxon-name-part> <tp:taxon-name-part taxon-name-part-type="species" reg="succedanea">succedanea</tp:taxon-name-part></tp:taxon-name></italic> Walsingham, 1907 <bold>A</bold> Lectotype female <bold>B</bold> Paralectotype male <bold>C</bold> Paralectotype female <bold>D</bold> Male Lanai <bold>E–F</bold> <italic><tp:taxon-name><tp:taxon-name-part taxon-name-part-type="genus" reg="Philodoria">P.</tp:taxon-name-part> <tp:taxon-name-part taxon-name-part-type="species" reg="auromagnifica">auromagnifica</tp:taxon-name-part></tp:taxon-name></italic> Walsingham, 1907 <bold>E</bold> Holotype male <bold>F</bold> Female Kauai. Scale bar: 1 mm.</p></caption><graphic xmlns:xlink="http://www.w3.org/1999/xlink" xlink:href="zookeys-773-109-g002.jpg" position="float" orientation="portrait" xlink:type="simple" id="oo_216044.jpg"/></fig></tp:treatment-sec><ref-list><ref id="B39"><mixed-citation xmlns:xlink="http://www.w3.org/1999/xlink" xlink:type="simple">
          <person-group><name name-style="western"><surname>Zimmerman</surname><given-names>EC</given-names></name></person-group> (<year>1978</year>) <tp:taxon-name><tp:taxon-name-part taxon-name-part-type="superfamily">Gracillarioidea</tp:taxon-name-part></tp:taxon-name>. Microlepidoptera, Part 1. Insects of Hawaii, vol 9, University of Hawaii Press, Honolulu, 644–718.</mixed-citation></ref></ref-list></tp:taxon-treatment>
